# Supplementary material for: Evolutionary dynamics of bacteria in the gut microbiome within and across hosts
Source: PLoS Biol. 2019 Jan 23;17(1):e3000102. doi: 10.1371/journal.pbio.3000102 (PMC6361464; doi:10.1371/journal.pbio.3000102)
Supplement: S2 Table — This table contains the manually defined top-level clades described in S1E Text, part ii. Rows list the various combinations of species and hosts plotted in Fig 2 along with their corresponding numeric clade label. (TXT) [file pbio.3000102.s026.txt]

Species	Sample	Clade
Bacteroides_uniformis_57318	700171679	1
Bacteroides_uniformis_57318	700023872	1
Bacteroides_uniformis_57318	700114218	1
Bacteroides_uniformis_57318	700116148	1
Bacteroides_uniformis_57318	700037284	1
Bacteroides_uniformis_57318	700037852	1
Bacteroides_uniformis_57318	700023066	2
Bacteroides_uniformis_57318	SRR413577	3
Bacteroides_uniformis_57318	SRR341636	3
Bacteroides_uniformis_57318	SRR413608	3
Bacteroides_uniformis_57318	SRR413626	3
Bacteroides_uniformis_57318	SRR413622	3
Bacteroides_uniformis_57318	SRR413600	3
Bacteroides_uniformis_57318	SRR341621	3
Bacteroides_uniformis_57318	SRR413557	3
Bacteroides_uniformis_57318	700038072	3
Bacteroides_uniformis_57318	SRR341699	3
Bacteroides_uniformis_57318	700032944	3
Bacteroides_uniformis_57318	700172621	3
Bacteroides_uniformis_57318	700024615	3
Bacteroides_uniformis_57318	SRR413605	3
Bacteroides_uniformis_57318	700013603	3
Bacteroides_uniformis_57318	SRR413592	3
Bacteroides_uniformis_57318	700023720	3
Bacteroides_uniformis_57318	700024711	3
Bacteroides_uniformis_57318	700113975	3
Bacteroides_uniformis_57318	700097906	3
Bacteroides_uniformis_57318	700161872	3
Bacteroides_uniformis_57318	700037405	3
Bacteroides_uniformis_57318	700106754	3
Bacteroides_uniformis_57318	700161429	3
Bacteroides_uniformis_57318	700024509	3
Bacteroides_uniformis_57318	700021261	3
Bacteroides_uniformis_57318	700038546	3
Bacteroides_uniformis_57318	700037868	3
Bacteroides_uniformis_57318	700105613	3
Bacteroides_uniformis_57318	mickey3-11-30-0_	3
Bacteroides_uniformis_57318	700023337	3
Bacteroides_uniformis_57318	700105882	3
Bacteroides_uniformis_57318	SRR413596	3
Bacteroides_uniformis_57318	700098669	3
Bacteroides_uniformis_57318	ERR911980	3
Bacteroides_uniformis_57318	700097482	3
Bacteroides_uniformis_57318	SRR341639	3
Bacteroides_uniformis_57318	SRR413579	3
Bacteroides_uniformis_57318	SRR413602	3
Bacteroides_uniformis_57318	700106065	3
Bacteroides_uniformis_57318	SRR413604	3
Bacteroides_uniformis_57318	700016765	3
Bacteroides_uniformis_57318	SRR341616	3
Bacteroides_uniformis_57318	SRR413575	3
Bacteroides_uniformis_57318	ERR912125	3
Bacteroides_uniformis_57318	ERR912188	3
Bacteroides_uniformis_57318	ERR911956	3
Bacteroides_uniformis_57318	ERR912022	3
Bacteroides_uniformis_57318	ERR912008	3
Bacteroides_uniformis_57318	ERR912035	3
Bacteroides_uniformis_57318	700161219	3
Bacteroides_uniformis_57318	SRR341693	3
Bacteroides_uniformis_57318	SRR341708	3
Bacteroides_uniformis_57318	SRR341718	3
Bacteroides_uniformis_57318	700105372	3
Bacteroides_uniformis_57318	SRR341716	3
Bacteroides_uniformis_57318	SRR341632	3
Bacteroides_uniformis_57318	SRR341709	3
Bacteroides_uniformis_57318	SRR341719	3
Bacteroides_uniformis_57318	700033435	3
Bacteroides_uniformis_57318	SRR413615	3
Bacteroides_uniformis_57318	ERR912077	3
Bacteroides_uniformis_57318	ERR912071	3
Bacteroides_uniformis_57318	ERR912024	3
Bacteroides_uniformis_57318	ERR912042	3
Bacteroides_uniformis_57318	SRR341624	3
Bacteroides_uniformis_57318	700015981	3
Bacteroides_uniformis_57318	700106056	3
Bacteroides_uniformis_57318	700038761	3
Bacteroides_uniformis_57318	SRR413663	3
Bacteroides_uniformis_57318	ERR912016	3
Bacteroides_uniformis_57318	ERR912005	3
Bacteroides_uniformis_57318	ERR912073	3
Bacteroides_uniformis_57318	ERR911963	3
Bacteroides_uniformis_57318	700107566	3
Bacteroides_uniformis_57318	ERR911961	3
Bacteroides_uniformis_57318	700099886	3
Bacteroides_uniformis_57318	700033665	3
Bacteroides_uniformis_57318	SRR413617	3
Bacteroides_uniformis_57318	ERR912080	3
Bacteroides_uniformis_57318	700171955	3
Bacteroides_uniformis_57318	SRR413650	3
Bacteroides_uniformis_57318	700024449	3
Bacteroides_uniformis_57318	ERR912065	3
Bacteroides_uniformis_57318	700037967	3
Bacteroides_uniformis_57318	700161342	3
Bacteroides_uniformis_57318	700035861	3
Bacteroides_uniformis_57318	700097973	3
Bacteroides_uniformis_57318	SRR341710	3
Bacteroides_uniformis_57318	ERR912190	3
Bacteroides_uniformis_57318	700033436	3
Bacteroides_uniformis_57318	ERR912096	3
Bacteroides_uniformis_57318	ERR912113	3
Bacteroides_uniformis_57318	700021902	3
Bacteroides_uniformis_57318	ERR911975	3
Bacteroides_uniformis_57318	700037303	3
Bacteroides_uniformis_57318	700037916	3
Bacteroides_uniformis_57318	700102299	3
Bacteroides_uniformis_57318	700117172	3
Bacteroides_uniformis_57318	ERR912090	3
Bacteroides_uniformis_57318	ERR911970	3
Bacteroides_uniformis_57318	700024866	3
Bacteroides_uniformis_57318	ERR912067	3
Bacteroides_uniformis_57318	ERR912165	3
Bacteroides_uniformis_57318	700117766	3
Bacteroides_uniformis_57318	ERR912175	3
Bacteroides_uniformis_57318	700113762	3
Bacteroides_uniformis_57318	ERR912038	3
Bacteroides_uniformis_57318	700097837	3
Bacteroides_uniformis_57318	700016142	3
Bacteroides_uniformis_57318	700095717	3
Bacteroides_uniformis_57318	700016716	3
Bacteroides_uniformis_57318	700015702	3
Bacteroides_uniformis_57318	700105153	3
Bacteroides_uniformis_57318	700105312	3
Bacteroides_uniformis_57318	700033153	3
Bacteroides_uniformis_57318	700120753	3
Bacteroides_uniformis_57318	SRR413621	3
Bacteroides_uniformis_57318	700037757	3
Bacteroides_uniformis_57318	SRR413559	3
Bacteroides_uniformis_57318	SRR341690	3
Bacteroides_uniformis_57318	SRR413613	3
Bacteroides_uniformis_57318	700023919	3
Bacteroides_uniformis_57318	700165407	3
Bacteroides_uniformis_57318	700172279	3
Bacteroides_uniformis_57318	700165224	3
Bacteroides_uniformis_57318	ERR911986	3
Bacteroides_uniformis_57318	ERR911979	3
Bacteroides_uniformis_57318	700116730	3
Bacteroides_uniformis_57318	ERR912075	3
Bacteroides_uniformis_57318	SRR413587	3
Bacteroides_uniformis_57318	700024673	3
Bacteroides_uniformis_57318	700117303	3
Bacteroides_uniformis_57318	700109564	3
Bacteroides_uniformis_57318	700111296	3
Bacteroides_uniformis_57318	700113867	3
Bacteroides_uniformis_57318	SRR413585	3
Bacteroides_uniformis_57318	SRR413578	3
Bacteroides_uniformis_57318	ERR912100	3
Bacteroides_uniformis_57318	SRR413594	3
Bacteroides_uniformis_57318	700100022	3
Bacteroides_uniformis_57318	ERR912078	3
Bacteroides_uniformis_57318	700037008	3
Bacteroides_uniformis_57318	700032133	3
Bacteroides_uniformis_57318	700107930	3
Bacteroides_uniformis_57318	ERR912182	3
Bacteroides_uniformis_57318	ERR912023	3
Bacteroides_uniformis_57318	ERR912187	3
Bacteroides_uniformis_57318	700105517	3
Bacteroides_uniformis_57318	700116505	3
Bacteroides_uniformis_57318	ERR912154	3
Bacteroides_uniformis_57318	ERR912106	3
Bacteroides_uniformis_57318	SRR413562	3
Bacteroides_uniformis_57318	SRR413618	3
Bacteroides_uniformis_57318	SRR413659	3
Bacteroides_uniformis_57318	700166775	3
Bacteroides_uniformis_57318	700113705	3
Bacteroides_uniformis_57318	ERR911959	3
Bacteroides_uniformis_57318	700116401	3
Bacteroides_uniformis_57318	700034254	3
Bacteroides_uniformis_57318	700038167	3
Bacteroides_uniformis_57318	ERR912002	3
Bacteroides_uniformis_57318	700034166	3
Bacteroides_uniformis_57318	ERR912033	3
Bacteroides_uniformis_57318	700106170	3
Bacteroides_uniformis_57318	ERR911967	3
Bacteroides_uniformis_57318	700116028	3
Bacteroides_uniformis_57318	700124561	3
Bacteroides_uniformis_57318	ERR912111	3
Bacteroides_uniformis_57318	700122408	3
Bacteroides_uniformis_57318	700016610	3
Bacteroides_uniformis_57318	700024545	3
Bacteroides_uniformis_57318	700117239	3
Bacteroides_uniformis_57318	700163982	3
Bacteroides_uniformis_57318	ERR911977	3
Bacteroides_uniformis_57318	1089279-24-0-0_	3
Bacteroides_uniformis_57318	ERR912122	3
Bacteroides_uniformis_57318	700021123	3
Bacteroides_uniformis_57318	700098429	3
Bacteroides_uniformis_57318	700015857	3
Bacteroides_uniformis_57318	700024024	3
Bacteroides_uniformis_57318	ERR912041	3
Bacteroides_uniformis_57318	ERR911981	3
Bacteroides_uniformis_57318	700033201	3
Bacteroides_uniformis_57318	ERR912084	3
Bacteroides_uniformis_57318	700023634	3
Bacteroides_uniformis_57318	700021306	3
Bacteroides_uniformis_57318	donald3-11-0-0_	3
Bacteroides_uniformis_57318	ERR911994	3
Bacteroides_uniformis_57318	ERR912030	3
Bacteroides_uniformis_57318	ERR911966	3
Bacteroides_uniformis_57318	ERR912046	3
Bacteroides_uniformis_57318	ERR912110	3
Bacteroides_uniformis_57318	700014724	3
Bacteroides_uniformis_57318	SRR413627	3
Bacteroides_uniformis_57318	700098867	3
Bacteroides_uniformis_57318	700038386	3
Bacteroides_uniformis_57318	700106876	3
Bacteroides_uniformis_57318	ERR912058	3
Bacteroides_uniformis_57318	700173272	3
Bacteroides_uniformis_57318	ERR912164	3
Bacteroides_uniformis_57318	ERR912107	3
Bacteroides_uniformis_57318	ERR912069	3
Bacteroides_uniformis_57318	ERR912081	3
Bacteroides_uniformis_57318	700095410	3
Bacteroides_uniformis_57318	pluto3-11-0-0_	3
Bacteroides_uniformis_57318	700035157	3
Bacteroides_uniformis_57318	700095058	3
Bacteroides_uniformis_57318	700123135	3
Bacteroides_uniformis_57318	ERR912051	3
Bacteroides_uniformis_57318	700164735	3
Bacteroides_uniformis_57318	700038870	3
Bacteroides_uniformis_57318	700098267	3
Bacteroides_uniformis_57318	700034926	3
Bacteroides_uniformis_57318	1089275-24-0-0_	3
Bacteroides_uniformis_57318	ERR912036	3
Bacteroides_uniformis_57318	ERR912139	3
Bacteroides_uniformis_57318	700113810	3
Bacteroides_uniformis_57318	700021295	3
Bacteroides_uniformis_57318	700024086	3
Bacteroides_uniformis_57318	700023578	3
Bacteroides_uniformis_57318	700161967	3
Bacteroides_uniformis_57318	SRR341707	3
Bacteroides_uniformis_57318	SRR341705	3
Bacteroides_uniformis_57318	700111223	3
Bacteroides_uniformis_57318	ERR912183	3
Bacteroides_uniformis_57318	700116296	3
Bacteroides_uniformis_57318	700116865	3
Bacteroides_uniformis_57318	700021824	3
Bacteroides_uniformis_57318	ERR912052	3
Bacteroides_uniformis_57318	700016456	3
Bacteroides_uniformis_57318	ERR912001	3
Bacteroides_uniformis_57318	700105049	3
Bacteroides_uniformis_57318	ERR912099	3
Bacteroides_uniformis_57318	ERR912119	3
Bacteroides_uniformis_57318	700016960	3
Bacteroides_uniformis_57318	ERR912015	3
Bacteroides_uniformis_57318	700100540	3
Bacteroides_uniformis_57318	700117031	3
Bacteroides_uniformis_57318	ERR912027	3
Bacteroides_uniformis_57318	ERR912054	3
Bacteroides_uniformis_57318	700038806	3
Bacteroides_uniformis_57318	700116076	3
Bacteroides_uniformis_57318	700013588	3
Bacteroides_uniformis_57318	ERR912097	3
Bacteroides_uniformis_57318	ERR912087	3
Bacteroides_uniformis_57318	700038493	3
Bacteroides_uniformis_57318	700121919	3
Bacteroides_uniformis_57318	ERR912174	3
Bacteroides_uniformis_57318	700095213	3
Bacteroides_uniformis_57318	700016902	3
Bacteroides_uniformis_57318	700106325	3
Bacteroides_uniformis_57318	SRR341646	3
Bacteroides_uniformis_57318	700016000	3
Bacteroides_uniformis_57318	ERR911969	3
Bacteroides_uniformis_57318	700037738	3
Bacteroides_uniformis_57318	ERR912047	3
Bacteroides_uniformis_57318	700035533	3
Bacteroides_uniformis_57318	700024789	3
Bacteroides_uniformis_57318	700116201	3
Bacteroides_uniformis_57318	ERR911957	3
Bacteroides_uniformis_57318	ERR912112	3
Bacteroides_uniformis_57318	700111439	3
Bacteroides_uniformis_57318	ERR912025	3
Bacteroides_uniformis_57318	ERR911984	3
Bacteroides_uniformis_57318	ERR912169	3
Alistipes_putredinis_61533	700173023	1
Alistipes_putredinis_61533	ERR912014	1
Alistipes_putredinis_61533	700037649	1
Alistipes_putredinis_61533	700033435	1
Alistipes_putredinis_61533	700163868	1
Alistipes_putredinis_61533	700023188	2
Alistipes_putredinis_61533	SRR413647	2
Alistipes_putredinis_61533	700024024	2
Alistipes_putredinis_61533	700095717	2
Alistipes_putredinis_61533	700024673	2
Alistipes_putredinis_61533	700106170	2
Alistipes_putredinis_61533	ERR912083	2
Alistipes_putredinis_61533	SRR413614	2
Alistipes_putredinis_61533	700014724	2
Alistipes_putredinis_61533	700095647	2
Alistipes_putredinis_61533	700024349	2
Alistipes_putredinis_61533	ERR912135	2
Alistipes_putredinis_61533	ERR911982	2
Alistipes_putredinis_61533	ERR912087	2
Alistipes_putredinis_61533	ERR912199	2
Alistipes_putredinis_61533	700024449	2
Alistipes_putredinis_61533	ERR912034	2
Alistipes_putredinis_61533	ERR912004	2
Alistipes_putredinis_61533	ERR912066	2
Alistipes_putredinis_61533	ERR912155	2
Alistipes_putredinis_61533	700016610	2
Alistipes_putredinis_61533	700121919	2
Alistipes_putredinis_61533	700014386	2
Alistipes_putredinis_61533	700033922	2
Alistipes_putredinis_61533	700021361	2
Alistipes_putredinis_61533	ERR911990	2
Alistipes_putredinis_61533	700037967	2
Alistipes_putredinis_61533	700097688	2
Alistipes_putredinis_61533	700023788	2
Alistipes_putredinis_61533	ERR911957	2
Alistipes_putredinis_61533	ERR911977	2
Alistipes_putredinis_61533	ERR911976	2
Alistipes_putredinis_61533	ERR911968	2
Alistipes_putredinis_61533	ERR912170	2
Alistipes_putredinis_61533	700035157	2
Alistipes_putredinis_61533	700024086	2
Alistipes_putredinis_61533	700038761	2
Alistipes_putredinis_61533	SRR413613	2
Alistipes_putredinis_61533	700016902	2
Alistipes_putredinis_61533	ERR912067	2
Alistipes_putredinis_61533	700023845	2
Alistipes_putredinis_61533	ERR912107	2
Alistipes_putredinis_61533	ERR912122	3
Alistipes_putredinis_61533	700014562	3
Alistipes_putredinis_61533	700113810	3
Alistipes_putredinis_61533	700101534	3
Alistipes_putredinis_61533	700106836	3
Alistipes_putredinis_61533	700161219	3
Alistipes_putredinis_61533	ERR912021	3
Alistipes_putredinis_61533	700023267	3
Alistipes_putredinis_61533	700099886	3
Alistipes_putredinis_61533	700038263	3
Alistipes_putredinis_61533	700161533	3
Alistipes_putredinis_61533	700024711	3
Alistipes_putredinis_61533	700106754	3
Alistipes_putredinis_61533	700165224	3
Alistipes_putredinis_61533	700038956	3
Alistipes_putredinis_61533	ERR912114	3
Alistipes_putredinis_61533	ERR912194	3
Alistipes_putredinis_61533	700021295	3
Alistipes_putredinis_61533	700109449	3
Alistipes_putredinis_61533	700105991	3
Alistipes_putredinis_61533	700024866	3
Alistipes_putredinis_61533	700097973	3
Alistipes_putredinis_61533	ERR912052	3
Alistipes_putredinis_61533	700024998	3
Alistipes_putredinis_61533	ERR912187	3
Alistipes_putredinis_61533	700111439	3
Alistipes_putredinis_61533	700103558	3
Alistipes_putredinis_61533	700106412	3
Alistipes_putredinis_61533	700116028	3
Alistipes_putredinis_61533	700095213	3
Alistipes_putredinis_61533	700116865	3
Alistipes_putredinis_61533	700173320	3
Alistipes_putredinis_61533	700034926	3
Alistipes_putredinis_61533	ERR911998	3
Alistipes_putredinis_61533	700037284	3
Alistipes_putredinis_61533	700107398	3
Alistipes_putredinis_61533	700106056	3
Alistipes_putredinis_61533	ERR912181	3
Alistipes_putredinis_61533	700116505	3
Alistipes_putredinis_61533	700038053	3
Alistipes_putredinis_61533	700105312	3
Alistipes_putredinis_61533	700014954	3
Alistipes_putredinis_61533	700024615	3
Alistipes_putredinis_61533	ERR912057	3
Alistipes_putredinis_61533	ERR912193	3
Alistipes_putredinis_61533	700116076	3
Alistipes_putredinis_61533	700175331	3
Alistipes_putredinis_61533	ERR911985	3
Alistipes_putredinis_61533	700165455	3
Alistipes_putredinis_61533	700038167	3
Alistipes_putredinis_61533	700023578	3
Alistipes_putredinis_61533	ERR912157	3
Alistipes_putredinis_61533	ERR912090	3
Alistipes_putredinis_61533	ERR912054	3
Alistipes_putredinis_61533	ERR912172	3
Alistipes_putredinis_61533	ERR912012	3
Alistipes_putredinis_61533	ERR912110	3
Alistipes_putredinis_61533	ERR911962	3
Alistipes_putredinis_61533	ERR912018	3
Alistipes_putredinis_61533	ERR911969	3
Alistipes_putredinis_61533	ERR912080	3
Alistipes_putredinis_61533	ERR912050	3
Alistipes_putredinis_61533	700172813	3
Alistipes_putredinis_61533	ERR912168	3
Alistipes_putredinis_61533	700013597	3
Alistipes_putredinis_61533	700023337	3
Alistipes_putredinis_61533	700100022	4
Alistipes_putredinis_61533	ERR912082	5
Alistipes_putredinis_61533	700122860	5
Alistipes_putredinis_61533	700165407	5
Alistipes_putredinis_61533	700111296	5
Alistipes_putredinis_61533	ERR912024	5
Alistipes_putredinis_61533	700110354	5
Alistipes_putredinis_61533	ERR911959	5
Alistipes_putredinis_61533	700116917	5
Alistipes_putredinis_61533	700016960	5
Alistipes_putredinis_61533	700109921	5
Alistipes_putredinis_61533	ERR912201	5
Alistipes_putredinis_61533	700106229	5
Alistipes_putredinis_61533	700113762	5
Alistipes_putredinis_61533	700117172	5
Alistipes_putredinis_61533	SRR413557	6
Alistipes_putredinis_61533	SRR413585	6
Alistipes_putredinis_61533	SRR413623	7
Alistipes_putredinis_61533	SRR341721	7
Alistipes_putredinis_61533	SRR413584	7
Alistipes_putredinis_61533	700096047	7
Alistipes_putredinis_61533	700166862	7
Alistipes_putredinis_61533	700034166	7
Alistipes_putredinis_61533	ERR912016	7
Alistipes_putredinis_61533	700023066	7
Alistipes_putredinis_61533	700037757	7
Alistipes_putredinis_61533	700023113	7
Alistipes_putredinis_61533	700038870	7
Alistipes_putredinis_61533	ERR912059	7
Alistipes_putredinis_61533	ERR912141	7
Alistipes_putredinis_61533	700105613	7
Alistipes_putredinis_61533	700122765	7
Alistipes_putredinis_61533	700035533	7
Alistipes_putredinis_61533	ERR911953	7
Alistipes_putredinis_61533	ERR912093	7
Alistipes_putredinis_61533	700116401	7
Alistipes_putredinis_61533	ERR912166	7
Alistipes_putredinis_61533	700038493	7
Alistipes_putredinis_61533	700024437	7
Alistipes_putredinis_61533	700161967	7
Alistipes_putredinis_61533	700117069	7
Alistipes_putredinis_61533	700024752	7
Alistipes_putredinis_61533	ERR912002	7
Alistipes_putredinis_61533	700163628	7
Alistipes_putredinis_61533	700113975	7
Alistipes_putredinis_61533	700161872	7
Alistipes_putredinis_61533	700038284	7
Alistipes_putredinis_61533	1089274-24-28-0_	7
Alistipes_putredinis_61533	700112046	7
Alistipes_putredinis_61533	700015181	7
Alistipes_putredinis_61533	700099746	8
Alistipes_putredinis_61533	700097482	8
Alistipes_putredinis_61533	ERR912109	8
Alistipes_putredinis_61533	700105882	8
Alistipes_putredinis_61533	ERR912140	8
Alistipes_putredinis_61533	700095486	8
Alistipes_putredinis_61533	ERR912061	8
Alistipes_putredinis_61533	700102299	8
Alistipes_putredinis_61533	SRR413626	8
Alistipes_putredinis_61533	ERR912030	8
Alistipes_putredinis_61533	700113867	8
Alistipes_putredinis_61533	ERR912162	8
Alistipes_putredinis_61533	SRR413559	8
Alistipes_putredinis_61533	700033665	8
Alistipes_putredinis_61533	SRR413579	8
Alistipes_putredinis_61533	SRR413625	8
Alistipes_putredinis_61533	ERR912069	8
Alistipes_putredinis_61533	700098932	8
Alistipes_putredinis_61533	SRR341709	8
Alistipes_putredinis_61533	700037090	8
Alistipes_putredinis_61533	ERR912085	8
Alistipes_putredinis_61533	700037632	8
Alistipes_putredinis_61533	700117303	8
Alistipes_putredinis_61533	700037357	8
Alistipes_putredinis_61533	700037738	8
Alistipes_putredinis_61533	700111223	8
Alistipes_putredinis_61533	ERR911996	8
Alistipes_putredinis_61533	ERR912026	8
Alistipes_putredinis_61533	700033797	8
Alistipes_putredinis_61533	ERR912041	8
Alistipes_putredinis_61533	ERR912062	8
Alistipes_putredinis_61533	ERR912175	8
Alistipes_putredinis_61533	ERR912144	8
Alistipes_putredinis_61533	700032133	8
Alistipes_putredinis_61533	SRR413582	8
Alistipes_putredinis_61533	700037008	8
Alistipes_putredinis_61533	ERR912063	8
Alistipes_putredinis_61533	ERR912152	8
Alistipes_putredinis_61533	mickey3-11-30-0_	8
Alistipes_putredinis_61533	ERR911963	8
Alistipes_putredinis_61533	ERR912159	8
Alistipes_putredinis_61533	700037916	8
Alistipes_putredinis_61533	ERR912064	8
Alistipes_putredinis_61533	700034622	8
Alistipes_putredinis_61533	700024318	8
Alistipes_putredinis_61533	ERR912071	8
Alistipes_putredinis_61533	ERR911960	8
Alistipes_putredinis_61533	700015415	8
Alistipes_putredinis_61533	700122408	8
Alistipes_putredinis_61533	ERR911988	8
Alistipes_putredinis_61533	ERR912086	8
Alistipes_putredinis_61533	ERR912009	8
Alistipes_putredinis_61533	ERR911956	8
Alistipes_putredinis_61533	700037852	8
Alistipes_putredinis_61533	ERR911970	8
Alistipes_putredinis_61533	ERR912007	8
Alistipes_putredinis_61533	700021261	8
Alistipes_putredinis_61533	700095524	8
Alistipes_putredinis_61533	700124561	8
Alistipes_putredinis_61533	700124429	8
Alistipes_putredinis_61533	ERR912096	8
Alistipes_putredinis_61533	700117766	8
Alistipes_putredinis_61533	700023919	8
Alistipes_putredinis_61533	ERR911954	8
Alistipes_putredinis_61533	700110812	8
Alistipes_putredinis_61533	700161342	8
Alistipes_putredinis_61533	700116668	8
Alistipes_putredinis_61533	SRR413653	8
Alistipes_putredinis_61533	ERR912124	8
Alistipes_putredinis_61533	SRR413603	8
Alistipes_putredinis_61533	SRR413629	8
Alistipes_putredinis_61533	ERR911966	8
Alistipes_putredinis_61533	ERR912111	8
Alistipes_putredinis_61533	ERR912013	8
Alistipes_putredinis_61533	700013715	8
Alistipes_putredinis_61533	ERR911995	8
Alistipes_putredinis_61533	ERR912033	8
Alistipes_putredinis_61533	ERR912072	8
Alistipes_putredinis_61533	700015250	8
Alistipes_putredinis_61533	ERR911999	8
Alistipes_putredinis_61533	ERR912000	8
Alistipes_putredinis_61533	ERR912103	8
Alistipes_putredinis_61533	ERR912048	8
Alistipes_putredinis_61533	ERR912100	8
Alistipes_putredinis_61533	700035861	9
Alistipes_putredinis_61533	ERR911975	9
Alistipes_putredinis_61533	700167759	9
Alistipes_putredinis_61533	ERR911981	9
Alistipes_putredinis_61533	ERR912053	9
Alistipes_putredinis_61533	700111156	9
Alistipes_putredinis_61533	ERR912036	9
Alistipes_putredinis_61533	700095058	9
Alistipes_putredinis_61533	ERR912106	9
Alistipes_putredinis_61533	700013672	9
Alistipes_putredinis_61533	ERR911980	9
Alistipes_putredinis_61533	700096865	9
Alistipes_putredinis_61533	700097906	9
Alistipes_putredinis_61533	700100432	9
Alistipes_putredinis_61533	ERR912031	9
Alistipes_putredinis_61533	donald4-11-0-0_	9
Alistipes_putredinis_61533	700117031	9
Alistipes_putredinis_61533	700016716	9
Alistipes_putredinis_61533	ERR912042	9
Alistipes_putredinis_61533	700024545	9
Alistipes_putredinis_61533	700038594	9
Alistipes_putredinis_61533	ERR912046	9
Alistipes_putredinis_61533	700038158	9
Alistipes_putredinis_61533	700034565	9
Alistipes_putredinis_61533	700105940	9
Bacteroides_vulgatus_57955	700102043	1
Bacteroides_vulgatus_57955	ERR912126	1
Bacteroides_vulgatus_57955	700021295	1
Bacteroides_vulgatus_57955	700013693	1
Bacteroides_vulgatus_57955	700015922	1
Bacteroides_vulgatus_57955	SRR341653	1
Bacteroides_vulgatus_57955	ERR912199	1
Bacteroides_vulgatus_57955	700107930	1
Bacteroides_vulgatus_57955	700101581	1
Bacteroides_vulgatus_57955	700032068	1
Bacteroides_vulgatus_57955	ERR912026	1
Bacteroides_vulgatus_57955	700161219	1
Bacteroides_vulgatus_57955	SRR341638	1
Bacteroides_vulgatus_57955	SRR413610	1
Bacteroides_vulgatus_57955	SRR413603	1
Bacteroides_vulgatus_57955	ERR912100	1
Bacteroides_vulgatus_57955	ERR912035	1
Bacteroides_vulgatus_57955	ERR912201	1
Bacteroides_vulgatus_57955	SRR413585	1
Bacteroides_vulgatus_57955	SRR341714	1
Bacteroides_vulgatus_57955	700023267	1
Bacteroides_vulgatus_57955	ERR911968	1
Bacteroides_vulgatus_57955	ERR912156	1
Bacteroides_vulgatus_57955	700105940	1
Bacteroides_vulgatus_57955	700117766	1
Bacteroides_vulgatus_57955	SRR341633	1
Bacteroides_vulgatus_57955	ERR912142	1
Bacteroides_vulgatus_57955	ERR912084	1
Bacteroides_vulgatus_57955	ERR912137	1
Bacteroides_vulgatus_57955	ERR912163	1
Bacteroides_vulgatus_57955	700037757	1
Bacteroides_vulgatus_57955	700099512	1
Bacteroides_vulgatus_57955	ERR912068	1
Bacteroides_vulgatus_57955	ERR912161	1
Bacteroides_vulgatus_57955	700106325	1
Bacteroides_vulgatus_57955	SRR341690	1
Bacteroides_vulgatus_57955	ERR912027	1
Bacteroides_vulgatus_57955	SRR413592	1
Bacteroides_vulgatus_57955	SRR341693	1
Bacteroides_vulgatus_57955	SRR413617	1
Bacteroides_vulgatus_57955	700100022	1
Bacteroides_vulgatus_57955	ERR912197	1
Bacteroides_vulgatus_57955	SRR413593	1
Bacteroides_vulgatus_57955	SRR413666	1
Bacteroides_vulgatus_57955	ERR912000	1
Bacteroides_vulgatus_57955	700038594	1
Bacteroides_vulgatus_57955	SRR341642	1
Bacteroides_vulgatus_57955	700016142	1
Bacteroides_vulgatus_57955	ERR912152	1
Bacteroides_vulgatus_57955	ERR912074	1
Bacteroides_vulgatus_57955	700016456	1
Bacteroides_vulgatus_57955	700038493	1
Bacteroides_vulgatus_57955	ERR911961	1
Bacteroides_vulgatus_57955	700037008	1
Bacteroides_vulgatus_57955	700106465	1
Bacteroides_vulgatus_57955	700108840	1
Bacteroides_vulgatus_57955	ERR911977	1
Bacteroides_vulgatus_57955	ERR911999	1
Bacteroides_vulgatus_57955	700035533	1
Bacteroides_vulgatus_57955	700024545	1
Bacteroides_vulgatus_57955	700116296	1
Bacteroides_vulgatus_57955	700013715	1
Bacteroides_vulgatus_57955	ERR911986	1
Bacteroides_vulgatus_57955	700037042	1
Bacteroides_vulgatus_57955	ERR912181	1
Bacteroides_vulgatus_57955	SRR413597	2
Bacteroides_vulgatus_57955	SRR413606	2
Bacteroides_vulgatus_57955	SRR341651	2
Bacteroides_vulgatus_57955	SRR341624	2
Bacteroides_vulgatus_57955	SRR341648	2
Bacteroides_vulgatus_57955	700035861	2
Bacteroides_vulgatus_57955	700033502	2
Bacteroides_vulgatus_57955	700097688	2
Bacteroides_vulgatus_57955	700161342	2
Bacteroides_vulgatus_57955	ERR912145	2
Bacteroides_vulgatus_57955	SRR341704	2
Bacteroides_vulgatus_57955	SRR413647	2
Bacteroides_vulgatus_57955	700038386	2
Bacteroides_vulgatus_57955	700105153	2
Bacteroides_vulgatus_57955	SRR413601	2
Bacteroides_vulgatus_57955	SRR341632	2
Bacteroides_vulgatus_57955	700167759	2
Bacteroides_vulgatus_57955	SRR413579	2
Bacteroides_vulgatus_57955	700105000	2
Bacteroides_vulgatus_57955	ERR912135	2
Bacteroides_vulgatus_57955	700021361	2
Bacteroides_vulgatus_57955	700172498	2
Bacteroides_vulgatus_57955	700111745	2
Bacteroides_vulgatus_57955	ERR912110	2
Bacteroides_vulgatus_57955	700034794	2
Bacteroides_vulgatus_57955	700161872	2
Bacteroides_vulgatus_57955	700163811	2
Bacteroides_vulgatus_57955	700024789	2
Bacteroides_vulgatus_57955	700038053	2
Bacteroides_vulgatus_57955	ERR911997	2
Bacteroides_vulgatus_57955	SRR341652	2
Bacteroides_vulgatus_57955	700096700	2
Bacteroides_vulgatus_57955	700106876	2
Bacteroides_vulgatus_57955	ERR912053	2
Bacteroides_vulgatus_57955	ERR911972	2
Bacteroides_vulgatus_57955	SRR341644	2
Bacteroides_vulgatus_57955	SRR413556	2
Bacteroides_vulgatus_57955	700023509	2
Bacteroides_vulgatus_57955	ERR912045	2
Bacteroides_vulgatus_57955	ERR912104	2
Bacteroides_vulgatus_57955	700098669	2
Bacteroides_vulgatus_57955	700111505	2
Bacteroides_vulgatus_57955	700015857	2
Bacteroides_vulgatus_57955	SRR341628	2
Bacteroides_vulgatus_57955	SRR341711	2
Bacteroides_vulgatus_57955	700032944	2
Bacteroides_vulgatus_57955	ERR911959	2
Bacteroides_vulgatus_57955	SRR413609	2
Bacteroides_vulgatus_57955	700015415	2
Bacteroides_vulgatus_57955	700111296	2
Bacteroides_vulgatus_57955	SRR341723	2
Bacteroides_vulgatus_57955	700038702	2
Bacteroides_vulgatus_57955	700032133	2
Bacteroides_vulgatus_57955	700096047	2
Bacteroides_vulgatus_57955	700015113	2
Bacteroides_vulgatus_57955	700102299	2
Bacteroides_vulgatus_57955	700122042	2
Bacteroides_vulgatus_57955	SRR341692	2
Bacteroides_vulgatus_57955	SRR341713	2
Bacteroides_vulgatus_57955	SRR341709	2
Bacteroides_vulgatus_57955	SRR341699	2
Bacteroides_vulgatus_57955	SRR413604	2
Bacteroides_vulgatus_57955	SRR341641	2
Bacteroides_vulgatus_57955	700021876	2
Bacteroides_vulgatus_57955	SRR413618	2
Bacteroides_vulgatus_57955	ERR912080	2
Bacteroides_vulgatus_57955	SRR341691	2
Bacteroides_vulgatus_57955	700024349	2
Bacteroides_vulgatus_57955	SRR413658	2
Bacteroides_vulgatus_57955	700037967	2
Bacteroides_vulgatus_57955	700102659	2
Bacteroides_vulgatus_57955	ERR912040	2
Bacteroides_vulgatus_57955	1089279-24-0-0_	2
Bacteroides_vulgatus_57955	SRR413641	2
Bacteroides_vulgatus_57955	700163868	2
Bacteroides_vulgatus_57955	700124561	2
Bacteroides_vulgatus_57955	pluto4-11-7-0_	2
Bacteroides_vulgatus_57955	ERR911970	2
Bacteroides_vulgatus_57955	ERR912090	2
Bacteroides_vulgatus_57955	700035157	2
Bacteroides_vulgatus_57955	ERR912089	2
Bacteroides_vulgatus_57955	SRR341716	2
Bacteroides_vulgatus_57955	SRR413605	2
Bacteroides_vulgatus_57955	SRR413637	2
Bacteroides_vulgatus_57955	SRR413659	2
Bacteroides_vulgatus_57955	SRR413596	2
Bacteroides_vulgatus_57955	SRR413633	2
Bacteroides_vulgatus_57955	SRR341701	2
Bacteroides_vulgatus_57955	SRR413616	2
Bacteroides_vulgatus_57955	ERR912037	2
Bacteroides_vulgatus_57955	700016542	2
Bacteroides_vulgatus_57955	SRR413664	2
Bacteroides_vulgatus_57955	700113867	2
Bacteroides_vulgatus_57955	700095717	2
Bacteroides_vulgatus_57955	700107566	2
Bacteroides_vulgatus_57955	700116468	2
Bacteroides_vulgatus_57955	700161429	2
Bacteroides_vulgatus_57955	700014486	2
Bacteroides_vulgatus_57955	ERR912153	2
Bacteroides_vulgatus_57955	700117395	2
Bacteroides_vulgatus_57955	ERR912131	2
Bacteroides_vulgatus_57955	ERR912020	2
Bacteroides_vulgatus_57955	ERR912061	2
Bacteroides_vulgatus_57955	ERR912014	2
Bacteroides_vulgatus_57955	ERR912039	2
Bacteroides_vulgatus_57955	SRR413622	2
Bacteroides_vulgatus_57955	ERR911966	2
Bacteroides_vulgatus_57955	700014562	2
Bacteroides_vulgatus_57955	700024711	2
Bacteroides_vulgatus_57955	ERR912159	2
Bacteroides_vulgatus_57955	700095647	2
Bacteroides_vulgatus_57955	700037649	2
Bacteroides_vulgatus_57955	700096865	2
Bacteroides_vulgatus_57955	SRR341696	2
Bacteroides_vulgatus_57955	SRR413665	2
Bacteroides_vulgatus_57955	700117537	2
Bacteroides_vulgatus_57955	ERR912111	2
Bacteroides_vulgatus_57955	700106754	2
Bacteroides_vulgatus_57955	700098867	2
Bacteroides_vulgatus_57955	700122408	2
Bacteroides_vulgatus_57955	donald4-11-30-0_	2
Bacteroides_vulgatus_57955	SRR413594	2
Bacteroides_vulgatus_57955	ERR912048	2
Bacteroides_vulgatus_57955	700095213	2
Bacteroides_vulgatus_57955	700024752	2
Bacteroides_vulgatus_57955	700032222	2
Bacteroides_vulgatus_57955	700095831	2
Bacteroides_vulgatus_57955	ERR912149	2
Bacteroides_vulgatus_57955	ERR912004	2
Bacteroides_vulgatus_57955	ERR912093	2
Bacteroides_vulgatus_57955	mickey3-11-30-0_	2
Bacteroides_vulgatus_57955	700109449	2
Bacteroides_vulgatus_57955	ERR912132	2
Bacteroides_vulgatus_57955	ERR912003	2
Bacteroides_vulgatus_57955	700106333	2
Bacteroides_vulgatus_57955	700013603	2
Bacteroides_vulgatus_57955	700122765	2
Bacteroides_vulgatus_57955	SRR413560	2
Bacteroides_vulgatus_57955	ERR912032	2
Bacteroides_vulgatus_57955	ERR912087	2
Bacteroides_vulgatus_57955	ERR912192	2
Bacteroides_vulgatus_57955	700035785	2
Bacteroides_vulgatus_57955	700034254	2
Bacteroides_vulgatus_57955	700103479	2
Bacteroides_vulgatus_57955	700013672	2
Bacteroides_vulgatus_57955	700164159	2
Bacteroides_vulgatus_57955	700117239	2
Bacteroides_vulgatus_57955	700164417	2
Bacteroides_vulgatus_57955	ERR912071	2
Bacteroides_vulgatus_57955	700111223	2
Bacteroides_vulgatus_57955	ERR911993	2
Bacteroides_vulgatus_57955	ERR912008	2
Bacteroides_vulgatus_57955	SRR413619	2
Bacteroides_vulgatus_57955	SRR413628	2
Bacteroides_vulgatus_57955	700024615	2
Bacteroides_vulgatus_57955	700037738	2
Bacteroides_vulgatus_57955	700037090	2
Bacteroides_vulgatus_57955	700023872	2
Bacteroides_vulgatus_57955	SRR413661	2
Bacteroides_vulgatus_57955	700114480	2
Bacteroides_vulgatus_57955	700161629	2
Bacteroides_vulgatus_57955	700116865	2
Bacteroides_vulgatus_57955	700123827	2
Bacteroides_vulgatus_57955	700111439	2
Bacteroides_vulgatus_57955	700105312	2
Bacteroides_vulgatus_57955	700172279	2
Bacteroides_vulgatus_57955	700023188	2
Bacteroides_vulgatus_57955	700024233	2
Bacteroides_vulgatus_57955	700033989	2
Bacteroides_vulgatus_57955	700164354	2
Bacteroides_vulgatus_57955	700033797	2
Bacteroides_vulgatus_57955	700106198	2
Bacteroides_vulgatus_57955	700113810	2
Bacteroides_vulgatus_57955	700116148	2
Bacteroides_vulgatus_57955	SRR341697	2
Bacteroides_vulgatus_57955	1089274-24-7-0_	2
Bacteroides_vulgatus_57955	700023845	2
Bacteroides_vulgatus_57955	700037284	2
Bacteroides_vulgatus_57955	700023720	2
Bacteroides_vulgatus_57955	SRR413688	2
Bacteroides_vulgatus_57955	700112376	2
Bacteroides_vulgatus_57955	700016210	2
Bacteroides_vulgatus_57955	SRR341626	2
Bacteroides_vulgatus_57955	700171679	2
Bacteroides_vulgatus_57955	700023603	2
Bacteroides_vulgatus_57955	700038761	2
Bacteroides_vulgatus_57955	700173546	2
Bacteroides_vulgatus_57955	700021902	2
Bacteroides_vulgatus_57955	700033922	2
Bacteroides_vulgatus_57955	700023390	2
Bacteroides_vulgatus_57955	700016765	2
Bacteroides_vulgatus_57955	SRR341721	2
Bacteroides_vulgatus_57955	700113705	2
Bacteroides_vulgatus_57955	SRR413643	2
Bacteroides_vulgatus_57955	700161743	2
Bacteroides_vulgatus_57955	700164249	2
Bacteroides_vulgatus_57955	700099746	2
Bacteroides_vulgatus_57955	700037852	2
Bacteroides_vulgatus_57955	SRR413758	2
Bacteroides_stercoris_56735	700024998	1
Bacteroides_stercoris_56735	700015857	1
Bacteroides_stercoris_56735	700166862	1
Bacteroides_stercoris_56735	SRR413621	1
Bacteroides_stercoris_56735	700016542	1
Bacteroides_stercoris_56735	SRR341638	1
Bacteroides_stercoris_56735	SRR413616	1
Bacteroides_stercoris_56735	700108161	1
Bacteroides_stercoris_56735	SRR413562	1
Bacteroides_stercoris_56735	700016765	1
Bacteroides_stercoris_56735	ERR912024	1
Bacteroides_stercoris_56735	700015415	1
Bacteroides_stercoris_56735	SRR413589	1
Bacteroides_stercoris_56735	ERR912185	1
Bacteroides_stercoris_56735	700106229	1
Bacteroides_stercoris_56735	700116028	1
Bacteroides_stercoris_56735	donald4-11-7-0_	1
Bacteroides_stercoris_56735	700024349	1
Bacteroides_stercoris_56735	700116076	1
Bacteroides_stercoris_56735	700038806	1
Bacteroides_stercoris_56735	700024234	1
Bacteroides_stercoris_56735	ERR911969	1
Bacteroides_stercoris_56735	ERR912171	1
Bacteroides_stercoris_56735	700016960	1
Bacteroides_stercoris_56735	ERR912095	1
Bacteroides_stercoris_56735	700024086	1
Bacteroides_stercoris_56735	700111223	1
Bacteroides_stercoris_56735	SRR413587	1
Bacteroides_stercoris_56735	700033436	1
Bacteroides_stercoris_56735	700034166	1
Bacteroides_stercoris_56735	700033665	1
Bacteroides_stercoris_56735	700117069	1
Bacteroides_stercoris_56735	SRR341650	1
Bacteroides_stercoris_56735	700038956	1
Bacteroides_stercoris_56735	700016000	1
Bacteroides_stercoris_56735	ERR911954	1
Bacteroides_stercoris_56735	700116865	1
Bacteroides_stercoris_56735	700034838	1
Bacteroides_stercoris_56735	700114218	1
Bacteroides_stercoris_56735	700171679	1
Bacteroides_stercoris_56735	700035157	1
Bacteroides_stercoris_56735	700096380	1
Bacteroides_stercoris_56735	700172346	1
Bacteroides_stercoris_56735	ERR912018	1
Bacteroides_stercoris_56735	ERR912022	1
Bacteroides_stercoris_56735	700024711	1
Bacteroides_stercoris_56735	ERR912001	1
Bacteroides_stercoris_56735	700113810	1
Bacteroides_stercoris_56735	1089275-24-28-0_	1
Bacteroides_stercoris_56735	700106325	1
Bacteroides_stercoris_56735	700117303	1
Bacteroides_stercoris_56735	700014724	1
Bacteroides_stercoris_56735	700037405	1
Bacteroides_stercoris_56735	700095213	1
Bacteroides_stercoris_56735	700095717	1
Bacteroides_stercoris_56735	700167825	1
Bacteroides_stercoris_56735	ERR912173	1
Bacteroides_stercoris_56735	700100022	1
Bacteroides_stercoris_56735	SRR413663	1
Bacteroides_stercoris_56735	SRR341640	1
Bacteroides_stercoris_56735	SRR413581	1
Bacteroides_stercoris_56735	SRR413580	1
Bacteroides_stercoris_56735	SRR413627	1
Bacteroides_stercoris_56735	700097688	1
Bacteroides_stercoris_56735	SRR341710	1
Bacteroides_stercoris_56735	SRR341618	1
Bacteroides_stercoris_56735	SRR341645	1
Bacteroides_stercoris_56735	700117537	1
Bacteroides_stercoris_56735	SRR341624	1
Bacteroides_stercoris_56735	SRR413559	1
Bacteroides_stercoris_56735	SRR413614	1
Bacteroides_stercoris_56735	700035533	1
Bacteroides_stercoris_56735	700097291	1
Bacteroides_stercoris_56735	700023337	1
Bacteroides_stercoris_56735	700163628	1
Bacteroides_stercoris_56735	ERR911993	1
Bacteroides_stercoris_56735	700016610	1
Bacteroides_stercoris_56735	700116730	1
Bacteroides_stercoris_56735	700161533	1
Bacteroides_stercoris_56735	SRR413601	1
Bacteroides_stercoris_56735	SRR413607	1
Bacteroides_stercoris_56735	SRR413619	1
Bacteroides_stercoris_56735	ERR912165	1
Bacteroides_stercoris_56735	700097906	1
Bacteroides_stercoris_56735	SRR413618	1
Bacteroides_stercoris_56735	700033922	1
Bacteroides_stercoris_56735	ERR911990	1
Bacteroides_stercoris_56735	SRR413613	1
Bacteroides_stercoris_56735	SRR341690	1
Bacteroides_stercoris_56735	SRR341691	1
Bacteroides_stercoris_56735	700037852	1
Bacteroides_stercoris_56735	700117031	1
Bacteroides_stercoris_56735	ERR911974	1
Bacteroides_stercoris_56735	ERR912003	1
Bacteroides_stercoris_56735	700014386	1
Bacteroides_stercoris_56735	700165778	1
Bacteroides_stercoris_56735	SRR341709	1
Bacteroides_stercoris_56735	700161945	1
Bacteroides_stercoris_56735	ERR911956	1
Bacteroides_stercoris_56735	ERR912152	1
Bacteroides_stercoris_56735	700024449	1
Bacteroides_stercoris_56735	700102299	1
Bacteroides_stercoris_56735	ERR911985	1
Bacteroides_stercoris_56735	700032413	1
Bacteroides_stercoris_56735	700037868	1
Bacteroides_stercoris_56735	700016716	1
Bacteroides_stercoris_56735	700037284	1
Bacteroides_stercoris_56735	ERR912132	1
Bacteroides_stercoris_56735	700034254	1
Bacteroides_stercoris_56735	700173320	1
Bacteroides_stercoris_56735	SRR341697	1
Bacteroides_stercoris_56735	SRR413566	1
Bacteroides_stercoris_56735	SRR413665	1
Bacteroides_stercoris_56735	SRR413615	1
Bacteroides_stercoris_56735	SRR413633	1
Bacteroides_stercoris_56735	700033726	1
Bacteroides_stercoris_56735	SRR413653	1
Bacteroides_stercoris_56735	700173377	1
Bacteroides_stercoris_56735	ERR911968	1
Bacteroides_stercoris_56735	1089279-24-0-0_	1
Bacteroides_stercoris_56735	700033435	1
Bacteroides_stercoris_56735	700023509	1
Bacteroides_stercoris_56735	700034926	1
Bacteroides_stercoris_56735	ERR911970	1
Bacteroides_stercoris_56735	700023578	1
Bacteroides_stercoris_56735	700099886	1
Bacteroides_stercoris_56735	700105882	1
Bacteroides_stercoris_56735	SRR413585	1
Bacteroides_stercoris_56735	ERR912066	1
Bacteroides_stercoris_56735	700015250	1
Bacteroides_stercoris_56735	700032133	1
Bacteroides_stercoris_56735	700123135	1
Bacteroides_stercoris_56735	700023113	1
Bacteroides_stercoris_56735	ERR912048	1
Bacteroides_stercoris_56735	700161967	1
Bacteroides_stercoris_56735	ERR912055	1
Bacteroides_stercoris_56735	ERR912182	1
Bacteroides_stercoris_56735	ERR912032	1
Bacteroides_stercoris_56735	ERR912191	1
Bacteroides_stercoris_56735	700013715	1
Bacteroides_stercoris_56735	700038493	1
Bacteroides_stercoris_56735	700038870	1
Bacteroides_stercoris_56735	ERR911960	1
Bacteroides_stercoris_56735	SRR413594	1
Bacteroides_stercoris_56735	700037649	1
Bacteroides_stercoris_56735	SRR413558	1
Bacteroides_stercoris_56735	700164792	1
Bacteroides_stercoris_56735	700172813	1
Bacteroides_stercoris_56735	700098669	1
Bacteroides_stercoris_56735	700111156	1
Bacteroides_stercoris_56735	SRR341646	1
Bacteroides_stercoris_56735	700016210	1
Bacteroides_stercoris_56735	ERR912198	1
Bacteroides_stercoris_56735	700013603	1
Bacteroides_stercoris_56735	700105049	1
Bacteroides_stercoris_56735	700023066	1
Bacteroides_stercoris_56735	ERR912110	1
Bacteroides_stercoris_56735	700097234	1
Bacteroides_stercoris_56735	700024615	1
Bacteroides_stercoris_56735	700102043	1
Bacteroides_stercoris_56735	700116505	1
Bacteroides_stercoris_56735	SRR341717	1
Bacteroides_stercoris_56735	700095486	1
Bacteroides_stercoris_56735	ERR911971	1
Bacteroides_stercoris_56735	SRR341649	1
Bacteroides_stercoris_56735	pluto3-11-0-0_	1
Bacteroides_stercoris_56735	700013672	1
Bacteroides_stercoris_56735	700106170	1
Eubacterium_rectale_56927	SRR341715	1
Eubacterium_rectale_56927	SRR413575	1
Eubacterium_rectale_56927	700167759	1
Eubacterium_rectale_56927	SRR341700	1
Eubacterium_rectale_56927	SRR413653	1
Eubacterium_rectale_56927	SRR341628	1
Eubacterium_rectale_56927	SRR413661	1
Eubacterium_rectale_56927	SRR413602	1
Eubacterium_rectale_56927	SRR413637	1
Eubacterium_rectale_56927	SRR413648	1
Eubacterium_rectale_56927	SRR341616	1
Eubacterium_rectale_56927	SRR341708	1
Eubacterium_rectale_56927	SRR341704	1
Eubacterium_rectale_56927	SRR413589	1
Eubacterium_rectale_56927	SRR413630	1
Eubacterium_rectale_56927	SRR413640	1
Eubacterium_rectale_56927	SRR413596	1
Eubacterium_rectale_56927	SRR413616	1
Eubacterium_rectale_56927	SRR413666	1
Eubacterium_rectale_56927	SRR413639	1
Eubacterium_rectale_56927	SRR413768	1
Eubacterium_rectale_56927	SRR413654	1
Eubacterium_rectale_56927	SRR413663	1
Eubacterium_rectale_56927	ERR911955	2
Eubacterium_rectale_56927	ERR911971	2
Eubacterium_rectale_56927	700172393	2
Eubacterium_rectale_56927	700106465	2
Eubacterium_rectale_56927	700037453	2
Eubacterium_rectale_56927	700023919	2
Eubacterium_rectale_56927	700121919	2
Eubacterium_rectale_56927	700021876	2
Eubacterium_rectale_56927	700114082	2
Eubacterium_rectale_56927	700116730	2
Eubacterium_rectale_56927	700024086	2
Eubacterium_rectale_56927	700110812	2
Eubacterium_rectale_56927	700122408	2
Eubacterium_rectale_56927	700095287	2
Eubacterium_rectale_56927	ERR912047	2
Eubacterium_rectale_56927	700175181	2
Eubacterium_rectale_56927	700117000	2
Eubacterium_rectale_56927	700021295	2
Eubacterium_rectale_56927	700116828	2
Eubacterium_rectale_56927	ERR911959	2
Eubacterium_rectale_56927	700102905	2
Eubacterium_rectale_56927	700165167	2
Eubacterium_rectale_56927	ERR911960	2
Eubacterium_rectale_56927	mickey3-11-30-0_	2
Eubacterium_rectale_56927	ERR912000	2
Eubacterium_rectale_56927	ERR912158	2
Eubacterium_rectale_56927	ERR912131	2
Eubacterium_rectale_56927	ERR911993	2
Eubacterium_rectale_56927	ERR911995	2
Eubacterium_rectale_56927	700024509	2
Eubacterium_rectale_56927	700163181	2
Eubacterium_rectale_56927	700173176	2
Eubacterium_rectale_56927	700015181	2
Eubacterium_rectale_56927	700105580	2
Eubacterium_rectale_56927	700023113	2
Eubacterium_rectale_56927	1089279-24-0-0_	2
Eubacterium_rectale_56927	ERR912098	2
Eubacterium_rectale_56927	donald3-11-0-0_	2
Eubacterium_rectale_56927	700037632	2
Eubacterium_rectale_56927	700016000	2
Eubacterium_rectale_56927	700034254	2
Eubacterium_rectale_56927	700111296	2
Eubacterium_rectale_56927	700114218	2
Eubacterium_rectale_56927	ERR912132	2
Eubacterium_rectale_56927	ERR912009	2
Eubacterium_rectale_56927	700122765	2
Eubacterium_rectale_56927	700097837	2
Eubacterium_rectale_56927	700109564	2
Eubacterium_rectale_56927	700095213	2
Eubacterium_rectale_56927	ERR912102	2
Eubacterium_rectale_56927	700033435	2
Eubacterium_rectale_56927	700106754	2
Eubacterium_rectale_56927	ERR912137	2
Eubacterium_rectale_56927	ERR912172	2
Eubacterium_rectale_56927	ERR912031	2
Eubacterium_rectale_56927	ERR912197	2
Eubacterium_rectale_56927	ERR912113	2
Eubacterium_rectale_56927	ERR911957	2
Eubacterium_rectale_56927	ERR912041	2
Eubacterium_rectale_56927	ERR912104	2
Eubacterium_rectale_56927	SRR413564	2
Eubacterium_rectale_56927	SRR413644	2
Eubacterium_rectale_56927	700100022	2
Eubacterium_rectale_56927	700099059	2
Eubacterium_rectale_56927	ERR911968	2
Eubacterium_rectale_56927	SRR341712	2
Eubacterium_rectale_56927	700015250	2
Eubacterium_rectale_56927	ERR912010	2
Eubacterium_rectale_56927	700106876	2
Eubacterium_rectale_56927	ERR911984	2
Eubacterium_rectale_56927	700106229	2
Eubacterium_rectale_56927	700024437	2
Eubacterium_rectale_56927	700171679	2
Eubacterium_rectale_56927	700099002	2
Eubacterium_rectale_56927	700173023	2
Eubacterium_rectale_56927	700024234	2
Eubacterium_rectale_56927	700033797	2
Eubacterium_rectale_56927	700106170	2
Eubacterium_rectale_56927	ERR912191	2
Eubacterium_rectale_56927	ERR912095	2
Eubacterium_rectale_56927	ERR912185	2
Eubacterium_rectale_56927	700105049	2
Eubacterium_rectale_56927	ERR912134	2
Eubacterium_rectale_56927	ERR912186	2
Eubacterium_rectale_56927	ERR912014	2
Eubacterium_rectale_56927	ERR912064	2
Eubacterium_rectale_56927	ERR912183	2
Eubacterium_rectale_56927	ERR912173	2
Eubacterium_rectale_56927	ERR912159	2
Eubacterium_rectale_56927	ERR912002	2
Eubacterium_rectale_56927	ERR912128	2
Eubacterium_rectale_56927	ERR912161	2
Eubacterium_rectale_56927	ERR912062	2
Eubacterium_rectale_56927	ERR912127	2
Eubacterium_rectale_56927	ERR912038	2
Eubacterium_rectale_56927	ERR911987	2
Eubacterium_rectale_56927	ERR912084	2
Eubacterium_rectale_56927	ERR911975	2
Eubacterium_rectale_56927	ERR912018	2
Eubacterium_rectale_56927	ERR912133	2
Eubacterium_rectale_56927	ERR911973	2
Eubacterium_rectale_56927	ERR912083	2
Eubacterium_rectale_56927	ERR912088	2
Eubacterium_rectale_56927	700038761	2
Eubacterium_rectale_56927	700116568	2
Eubacterium_rectale_56927	ERR911969	2
Eubacterium_rectale_56927	ERR912061	2
Eubacterium_rectale_56927	ERR912200	2
Eubacterium_rectale_56927	700171573	2
Eubacterium_rectale_56927	ERR912090	2
Eubacterium_rectale_56927	700119496	2
Eubacterium_rectale_56927	pluto3-11-0-0_	2
Eubacterium_rectale_56927	700014954	2
Eubacterium_rectale_56927	ERR912168	2
Eubacterium_rectale_56927	700032222	2
Eubacterium_rectale_56927	700038072	2
Eubacterium_rectale_56927	ERR911990	2
Eubacterium_rectale_56927	700175086	2
Eubacterium_rectale_56927	700105771	2
Eubacterium_rectale_56927	ERR912039	2
Eubacterium_rectale_56927	700038870	2
Eubacterium_rectale_56927	700171066	2
Eubacterium_rectale_56927	700023267	2
Eubacterium_rectale_56927	700172555	2
Eubacterium_rectale_56927	700035861	2
Eubacterium_rectale_56927	700171648	2
Eubacterium_rectale_56927	700023390	2
Eubacterium_rectale_56927	700105685	2
Eubacterium_rectale_56927	700023603	2
Eubacterium_rectale_56927	700164611	2
Eubacterium_rectale_56927	700109231	2
Eubacterium_rectale_56927	700023872	2
Eubacterium_rectale_56927	700021902	2
Eubacterium_rectale_56927	700161429	2
Eubacterium_rectale_56927	700161856	2
Eubacterium_rectale_56927	700171916	2
Ruminococcus_bromii_62047	ERR912090	1
Ruminococcus_bromii_62047	ERR912117	2
Ruminococcus_bromii_62047	700105771	2
Ruminococcus_bromii_62047	ERR912046	2
Ruminococcus_bromii_62047	700095486	2
Ruminococcus_bromii_62047	700021361	2
Ruminococcus_bromii_62047	700114125	2
Ruminococcus_bromii_62047	ERR912161	2
Ruminococcus_bromii_62047	ERR912171	2
Ruminococcus_bromii_62047	ERR912013	2
Ruminococcus_bromii_62047	ERR912086	2
Ruminococcus_bromii_62047	ERR912066	2
Ruminococcus_bromii_62047	ERR912014	2
Ruminococcus_bromii_62047	ERR912057	2
Ruminococcus_bromii_62047	SRR413654	3
Ruminococcus_bromii_62047	ERR911981	3
Ruminococcus_bromii_62047	700116568	3
Ruminococcus_bromii_62047	700033153	3
Ruminococcus_bromii_62047	700014724	3
Ruminococcus_bromii_62047	700024615	3
Ruminococcus_bromii_62047	700024789	3
Ruminococcus_bromii_62047	ERR912174	3
Ruminococcus_bromii_62047	ERR912064	3
Ruminococcus_bromii_62047	ERR912164	3
Ruminococcus_bromii_62047	ERR912019	3
Ruminococcus_bromii_62047	ERR912166	3
Ruminococcus_bromii_62047	ERR912159	3
Ruminococcus_bromii_62047	ERR912052	3
Ruminococcus_bromii_62047	ERR912038	3
Ruminococcus_bromii_62047	ERR912140	4
Ruminococcus_bromii_62047	700095647	4
Ruminococcus_bromii_62047	700117992	4
Ruminococcus_bromii_62047	ERR912009	4
Ruminococcus_bromii_62047	700161945	4
Ruminococcus_bromii_62047	ERR912077	4
Ruminococcus_bromii_62047	700021824	4
Ruminococcus_bromii_62047	700165778	4
Ruminococcus_bromii_62047	ERR911999	4
Ruminococcus_bromii_62047	700032222	4
Ruminococcus_bromii_62047	ERR911990	4
Ruminococcus_bromii_62047	ERR912181	4
Ruminococcus_bromii_62047	700023578	4
Ruminococcus_bromii_62047	700171115	4
Ruminococcus_bromii_62047	700171859	4
Ruminococcus_bromii_62047	ERR911984	4
Ruminococcus_bromii_62047	ERR912034	4
Ruminococcus_bromii_62047	ERR912075	4
Ruminococcus_bromii_62047	ERR911979	4
Ruminococcus_bromii_62047	ERR912012	4
Ruminococcus_bromii_62047	ERR911966	4
Ruminococcus_bromii_62047	ERR911953	4
Ruminococcus_bromii_62047	ERR912083	4
Ruminococcus_bromii_62047	700023509	4
Ruminococcus_bromii_62047	700106836	4
Ruminococcus_bromii_62047	700171114	4
Ruminococcus_bromii_62047	ERR912114	4
Ruminococcus_bromii_62047	ERR912031	4
Ruminococcus_bromii_62047	ERR912157	4
Ruminococcus_bromii_62047	ERR912051	4
Ruminococcus_bromii_62047	ERR912113	4
Ruminococcus_bromii_62047	ERR912002	4
Ruminococcus_bromii_62047	ERR912072	4
Ruminococcus_bromii_62047	ERR911969	4
Ruminococcus_bromii_62047	700038472	4
Ruminococcus_bromii_62047	700113867	4
Ruminococcus_bromii_62047	700123562	4
Ruminococcus_bromii_62047	700163699	4
Ruminococcus_bromii_62047	ERR911994	4
Ruminococcus_bromii_62047	ERR911957	4
Ruminococcus_bromii_62047	ERR911961	4
Ruminococcus_bromii_62047	700035861	4
Ruminococcus_bromii_62047	700106065	4
Ruminococcus_bromii_62047	700023845	4
Ruminococcus_bromii_62047	700037303	4
Ruminococcus_bromii_62047	ERR911974	4
Ruminococcus_bromii_62047	ERR912050	4
Ruminococcus_bromii_62047	700112433	4
Ruminococcus_bromii_62047	700161967	4
Ruminococcus_bromii_62047	700033435	4
Ruminococcus_bromii_62047	700038761	4
Ruminococcus_bromii_62047	700015250	4
Ruminococcus_bromii_62047	700037123	4
Ruminococcus_bromii_62047	700164792	4
Ruminococcus_bromii_62047	700173023	4
Ruminococcus_bromii_62047	700015181	4
Ruminococcus_bromii_62047	700024086	4
Ruminococcus_bromii_62047	ERR912124	4
Ruminococcus_bromii_62047	ERR912061	4
Ruminococcus_bromii_62047	ERR912080	4
Ruminococcus_bromii_62047	ERR912088	4
Ruminococcus_bromii_62047	ERR912047	4
Ruminococcus_bromii_62047	ERR912170	4
Ruminococcus_bromii_62047	mickey3-11-30-0_	4
Ruminococcus_bromii_62047	700013715	4
Ruminococcus_bromii_62047	ERR912020	4
Ruminococcus_bromii_62047	ERR912071	4
Ruminococcus_bromii_62047	ERR911967	4
Ruminococcus_bromii_62047	ERR912044	4
Ruminococcus_bromii_62047	ERR912167	4
Ruminococcus_bromii_62047	ERR911976	4
Ruminococcus_bromii_62047	SRR413619	4
Ruminococcus_bromii_62047	ERR911997	4
Ruminococcus_bromii_62047	700161219	4
Ruminococcus_bromii_62047	ERR911970	4
Ruminococcus_bromii_62047	700101366	4
Ruminococcus_bromii_62047	donald3-11-0-0_	4
Ruminococcus_bromii_62047	ERR912145	4
Ruminococcus_bromii_62047	ERR911992	4
Ruminococcus_bromii_62047	ERR912175	4
Ruminococcus_bromii_62047	ERR912004	4
Ruminococcus_bromii_62047	ERR912087	4
Ruminococcus_bromii_62047	ERR912056	4
Ruminococcus_bromii_62047	700171648	4
Ruminococcus_bromii_62047	700114082	4
Ruminococcus_bromii_62047	700163458	4
Ruminococcus_bromii_62047	700024318	4
Ruminococcus_bromii_62047	ERR912074	4
Ruminococcus_bromii_62047	ERR911996	4
Ruminococcus_bromii_62047	ERR912109	4
Ruminococcus_bromii_62047	700172279	4
Ruminococcus_bromii_62047	ERR912039	4
Ruminococcus_bromii_62047	ERR912186	4
Ruminococcus_bromii_62047	ERR912070	4
Ruminococcus_bromii_62047	ERR912116	4
Ruminococcus_bromii_62047	ERR912063	4
Ruminococcus_bromii_62047	700016765	4
Ruminococcus_bromii_62047	ERR912024	4
Ruminococcus_bromii_62047	ERR912036	4
Ruminococcus_bromii_62047	700095213	4
Ruminococcus_bromii_62047	700023788	4
Ruminococcus_bromii_62047	700038072	4
Ruminococcus_bromii_62047	700035785	4
Ruminococcus_bromii_62047	ERR912049	4
Ruminococcus_bromii_62047	700035237	4
Ruminococcus_bromii_62047	ERR912095	4
Ruminococcus_bromii_62047	ERR912129	4
Ruminococcus_bromii_62047	ERR912028	4
Ruminococcus_bromii_62047	ERR912104	4
Ruminococcus_bromii_62047	ERR911955	4
Ruminococcus_bromii_62047	ERR912033	4
Ruminococcus_bromii_62047	ERR911964	4
Ruminococcus_bromii_62047	ERR912183	4
Ruminococcus_bromii_62047	SRR413560	4
Ruminococcus_bromii_62047	pluto4-11-30-0_	4
Ruminococcus_bromii_62047	SRR341636	4
Ruminococcus_bromii_62047	SRR413589	4
Ruminococcus_bromii_62047	SRR413587	4
Ruminococcus_bromii_62047	SRR413617	4
Ruminococcus_bromii_62047	SRR413615	4
Ruminococcus_bromii_62047	SRR413606	4
Ruminococcus_bromii_62047	SRR413628	4
Ruminococcus_bromii_62047	SRR341707	4
Ruminococcus_bromii_62047	SRR413592	4
Ruminococcus_bromii_62047	SRR413610	4
Ruminococcus_bromii_62047	SRR413630	4
Ruminococcus_bromii_62047	SRR341629	4
Ruminococcus_bromii_62047	SRR413665	4
Bacteroides_caccae_53434	700037868	1
Bacteroides_caccae_53434	700035747	1
Bacteroides_caccae_53434	ERR912195	1
Bacteroides_caccae_53434	mickey4-11-0-0_	1
Bacteroides_caccae_53434	700014724	1
Bacteroides_caccae_53434	ERR912086	1
Bacteroides_caccae_53434	ERR912168	1
Bacteroides_caccae_53434	700095058	1
Bacteroides_caccae_53434	700114218	1
Bacteroides_caccae_53434	700024615	1
Bacteroides_caccae_53434	700037852	1
Bacteroides_caccae_53434	700037405	1
Bacteroides_caccae_53434	700113114	1
Bacteroides_caccae_53434	700014837	1
Bacteroides_caccae_53434	700038072	1
Bacteroides_caccae_53434	700013588	1
Bacteroides_caccae_53434	ERR912170	1
Bacteroides_caccae_53434	700037649	1
Bacteroides_caccae_53434	700033665	1
Bacteroides_caccae_53434	700105685	1
Bacteroides_caccae_53434	SRR413601	1
Bacteroides_caccae_53434	ERR912155	1
Bacteroides_caccae_53434	ERR912193	1
Bacteroides_caccae_53434	700112490	1
Bacteroides_caccae_53434	700015250	1
Bacteroides_caccae_53434	ERR912055	1
Bacteroides_caccae_53434	700016765	1
Bacteroides_caccae_53434	ERR912152	1
Bacteroides_caccae_53434	700122408	1
Bacteroides_caccae_53434	ERR912074	1
Bacteroides_caccae_53434	ERR911997	1
Bacteroides_caccae_53434	ERR912084	1
Bacteroides_caccae_53434	700096865	1
Bacteroides_caccae_53434	700106229	1
Bacteroides_caccae_53434	pluto3-11-30-0_	1
Bacteroides_caccae_53434	700021361	1
Bacteroides_caccae_53434	700114000	1
Bacteroides_caccae_53434	700171648	1
Bacteroides_caccae_53434	700033797	1
Bacteroides_caccae_53434	ERR911970	1
Bacteroides_caccae_53434	700097291	1
Bacteroides_caccae_53434	SRR2822459	1
Bacteroides_caccae_53434	700165148	1
Bacteroides_caccae_53434	700175331	1
Bacteroides_caccae_53434	ERR912037	1
Bacteroides_caccae_53434	700099886	1
Bacteroides_caccae_53434	ERR912059	1
Bacteroides_caccae_53434	700116668	1
Bacteroides_caccae_53434	ERR912175	1
Bacteroides_caccae_53434	ERR912162	1
Bacteroides_caccae_53434	ERR912136	1
Bacteroides_caccae_53434	700106754	1
Bacteroides_caccae_53434	700038806	1
Bacteroides_caccae_53434	700113975	1
Bacteroides_caccae_53434	700038870	1
Bacteroides_caccae_53434	700116201	1
Bacteroides_caccae_53434	700164050	1
Bacteroides_caccae_53434	700106325	1
Bacteroides_caccae_53434	700015702	1
Bacteroides_caccae_53434	700038546	1
Bacteroides_caccae_53434	700024866	1
Bacteroides_caccae_53434	700102299	1
Bacteroides_caccae_53434	ERR912111	1
Bacteroides_caccae_53434	700100022	1
Bacteroides_caccae_53434	700117682	1
Bacteroides_caccae_53434	700161429	1
Bacteroides_caccae_53434	700037632	1
Bacteroides_caccae_53434	700105613	1
Bacteroides_caccae_53434	ERR912052	1
Bacteroides_caccae_53434	ERR912071	1
Bacteroides_caccae_53434	ERR912117	1
Bacteroides_caccae_53434	ERR912178	1
Bacteroides_caccae_53434	ERR912144	1
Bacteroides_caccae_53434	ERR912087	1
Bacteroides_caccae_53434	ERR912189	1
Bacteroides_caccae_53434	700116730	1
Bacteroides_caccae_53434	ERR912107	1
Bacteroides_caccae_53434	ERR912122	1
Bacteroides_caccae_53434	700108218	1
Bacteroides_caccae_53434	700103477	1
Bacteroides_caccae_53434	700038702	1
Bacteroides_caccae_53434	ERR912148	1
Bacteroides_caccae_53434	700037738	1
Bacteroides_caccae_53434	ERR912011	1
Bacteroides_caccae_53434	SRR413615	1
Bacteroides_caccae_53434	700038472	1
Bacteroides_caccae_53434	700114082	1
Bacteroides_caccae_53434	ERR912173	1
Bacteroides_caccae_53434	700024998	1
Bacteroides_caccae_53434	700037008	1
Bacteroides_caccae_53434	ERR912104	1
Bacteroides_caccae_53434	700016902	1
Bacteroides_caccae_53434	ERR912066	1
Bacteroides_caccae_53434	ERR912077	1
Bacteroides_caccae_53434	700035373	1
Bacteroides_caccae_53434	ERR912131	1
Bacteroides_caccae_53434	ERR912013	1
Bacteroides_caccae_53434	700161533	1
Bacteroides_caccae_53434	ERR911971	1
Bacteroides_caccae_53434	700014386	1
Bacteroides_caccae_53434	ERR912179	1
Bacteroides_caccae_53434	700102659	1
Bacteroides_caccae_53434	700014562	1
Bacteroides_caccae_53434	700023337	1
Bacteroides_caccae_53434	700111156	1
Bacteroides_caccae_53434	700161967	1
Bacteroides_caccae_53434	700161872	1
Bacteroides_caccae_53434	700013715	1
Bacteroides_caccae_53434	700035533	1
Bacteroides_caccae_53434	700102586	1
Bacteroides_caccae_53434	700035861	1
Bacteroides_caccae_53434	700172279	1
Bacteroides_caccae_53434	700172393	1
Bacteroides_caccae_53434	700106836	1
Bacteroides_caccae_53434	700171859	1
Bacteroides_caccae_53434	ERR912164	1
Bacteroides_caccae_53434	700113867	1
Bacteroides_caccae_53434	700034166	1
Bacteroides_caccae_53434	700034926	1
Bacteroides_caccae_53434	700037090	1
Bacteroides_caccae_53434	700023267	1
Bacteroides_caccae_53434	ERR912014	1
Bacteroides_caccae_53434	700116296	1
Bacteroides_caccae_53434	700105049	1
Bacteroides_caccae_53434	700161743	1
Bacteroides_caccae_53434	ERR912100	1
Bacteroides_caccae_53434	ERR912124	1
Bacteroides_caccae_53434	700173546	1
Bacteroides_caccae_53434	700024437	1
Bacteroides_caccae_53434	700021902	1
Bacteroides_caccae_53434	700114480	1
Bacteroides_caccae_53434	700023919	1
Bacteroides_caccae_53434	700172498	1
Bacteroides_caccae_53434	700101243	1
Bacteroides_caccae_53434	700038386	1
Bacteroides_caccae_53434	700100600	1
Bacteroides_caccae_53434	ERR912021	1
Bacteroides_caccae_53434	ERR912110	1
Bacteroides_ovatus_58035	ERR911977	1
Bacteroides_ovatus_58035	ERR912180	1
Bacteroides_ovatus_58035	700116201	2
Bacteroides_ovatus_58035	700034622	2
Bacteroides_ovatus_58035	ERR912139	2
Bacteroides_ovatus_58035	700161856	2
Bacteroides_ovatus_58035	ERR912068	2
Bacteroides_ovatus_58035	700111223	2
Bacteroides_ovatus_58035	700023267	2
Bacteroides_ovatus_58035	700107930	2
Bacteroides_ovatus_58035	700161743	2
Bacteroides_ovatus_58035	SRR413758	2
Bacteroides_ovatus_58035	ERR912183	2
Bacteroides_ovatus_58035	SRR413577	2
Bacteroides_ovatus_58035	SRR413641	2
Bacteroides_ovatus_58035	700108840	2
Bacteroides_ovatus_58035	700113975	2
Bacteroides_ovatus_58035	700034794	2
Bacteroides_ovatus_58035	700116730	2
Bacteroides_ovatus_58035	700171066	2
Bacteroides_ovatus_58035	700173023	2
Bacteroides_ovatus_58035	700101534	2
Bacteroides_ovatus_58035	700021876	2
Bacteroides_ovatus_58035	700038546	2
Bacteroides_ovatus_58035	700096380	2
Bacteroides_ovatus_58035	ERR912142	2
Bacteroides_ovatus_58035	700023845	2
Bacteroides_ovatus_58035	700109231	2
Bacteroides_ovatus_58035	700172927	2
Bacteroides_ovatus_58035	SRR413618	2
Bacteroides_ovatus_58035	700023872	2
Bacteroides_ovatus_58035	700037632	2
Bacteroides_ovatus_58035	700122408	2
Bacteroides_ovatus_58035	700098867	2
Bacteroides_ovatus_58035	SRR413556	2
Bacteroides_ovatus_58035	700164354	2
Bacteroides_ovatus_58035	700172393	2
Bacteroides_ovatus_58035	700111745	2
Bacteroides_ovatus_58035	ERR912127	2
Bacteroides_ovatus_58035	700037090	2
Bacteroides_ovatus_58035	ERR912061	2
Bacteroides_ovatus_58035	700102242	2
Bacteroides_ovatus_58035	ERR912179	2
Bacteroides_ovatus_58035	ERR912081	2
Bacteroides_ovatus_58035	pluto3-11-0-0_	2
Bacteroides_ovatus_58035	700024233	2
Bacteroides_ovatus_58035	700038702	2
Bacteroides_ovatus_58035	ERR911970	2
Bacteroides_ovatus_58035	SRR413659	2
Bacteroides_ovatus_58035	700172132	2
Bacteroides_ovatus_58035	700024930	2
Bacteroides_ovatus_58035	700038594	2
Bacteroides_ovatus_58035	700116401	2
Bacteroides_ovatus_58035	700016456	2
Bacteroides_ovatus_58035	700097482	2
Bacteroides_ovatus_58035	700035785	2
Bacteroides_ovatus_58035	700122108	2
Bacteroides_ovatus_58035	700163030	2
Bacteroides_ovatus_58035	700106754	2
Bacteroides_ovatus_58035	700114218	2
Bacteroides_ovatus_58035	700163419	2
Bacteroides_ovatus_58035	700106056	2
Bacteroides_ovatus_58035	700095410	2
Bacteroides_ovatus_58035	700164792	2
Bacteroides_ovatus_58035	700037042	2
Bacteroides_ovatus_58035	700106065	2
Bacteroides_ovatus_58035	700097234	2
Bacteroides_ovatus_58035	ERR912150	2
Bacteroides_ovatus_58035	ERR912004	2
Bacteroides_ovatus_58035	SRR341651	2
Bacteroides_ovatus_58035	700033797	2
Bacteroides_ovatus_58035	ERR912033	2
Bacteroides_ovatus_58035	ERR912181	2
Bacteroides_ovatus_58035	ERR912114	2
Bacteroides_ovatus_58035	SRR413629	2
Bacteroides_ovatus_58035	700023337	2
Bacteroides_ovatus_58035	700034166	2
Bacteroides_ovatus_58035	700173546	2
Bacteroides_ovatus_58035	ERR912064	2
Bacteroides_ovatus_58035	ERR912113	2
Bacteroides_ovatus_58035	700121919	2
Bacteroides_ovatus_58035	ERR911997	2
Bacteroides_ovatus_58035	700024673	2
Bacteroides_ovatus_58035	700106325	2
Bacteroides_ovatus_58035	ERR912038	2
Bacteroides_ovatus_58035	ERR912187	2
Bacteroides_ovatus_58035	700123959	2
Bacteroides_ovatus_58035	ERR912052	2
Bacteroides_ovatus_58035	700122860	2
Bacteroides_ovatus_58035	700035747	2
Bacteroides_ovatus_58035	700038167	2
Bacteroides_ovatus_58035	700024545	2
Bacteroides_ovatus_58035	700117682	2
Bacteroides_ovatus_58035	ERR912161	2
Bacteroides_ovatus_58035	700172461	2
Bacteroides_ovatus_58035	ERR912136	2
Bacteroides_ovatus_58035	700024086	2
Bacteroides_ovatus_58035	700033922	2
Bacteroides_ovatus_58035	700172621	2
Bacteroides_ovatus_58035	700016765	2
Bacteroides_ovatus_58035	ERR912188	2
Bacteroides_ovatus_58035	700161342	2
Bacteroides_ovatus_58035	700016542	2
Bacteroides_ovatus_58035	700096865	2
Bacteroides_ovatus_58035	700023919	2
Bacteroides_ovatus_58035	700171648	2
Bacteroides_ovatus_58035	700172813	2
Bacteroides_ovatus_58035	700014562	2
Bacteroides_ovatus_58035	ERR912193	2
Bacteroides_ovatus_58035	ERR912031	2
Bacteroides_ovatus_58035	ERR911967	2
Bacteroides_ovatus_58035	700116468	2
Bacteroides_ovatus_58035	700016000	2
Bacteroides_ovatus_58035	700014724	2
Bacteroides_ovatus_58035	700171441	2
Bacteroides_ovatus_58035	700117239	2
Bacteroides_ovatus_58035	700161945	2
Bacteroides_ovatus_58035	700106170	2
Bacteroides_ovatus_58035	700122765	2
Bacteroides_ovatus_58035	700114082	2
Bacteroides_ovatus_58035	700123135	2
Bacteroides_ovatus_58035	700102043	2
Bacteroides_ovatus_58035	700023113	2
Bacteroides_ovatus_58035	700095213	2
Bacteroides_ovatus_58035	700164641	2
Bacteroides_ovatus_58035	700024789	2
Bacteroides_ovatus_58035	ERR912163	2
Bacteroides_ovatus_58035	ERR911986	2
Bacteroides_ovatus_58035	700024449	2
Bacteroides_ovatus_58035	700117766	2
Bacteroides_ovatus_58035	700173176	3
Bacteroides_ovatus_58035	SRR413592	3
Barnesiella_intestinihominis_62208	ERR912072	1
Barnesiella_intestinihominis_62208	ERR912014	1
Barnesiella_intestinihominis_62208	ERR912139	1
Barnesiella_intestinihominis_62208	700037632	1
Barnesiella_intestinihominis_62208	ERR912159	1
Barnesiella_intestinihominis_62208	700038702	1
Barnesiella_intestinihominis_62208	ERR912105	1
Barnesiella_intestinihominis_62208	ERR912170	1
Barnesiella_intestinihominis_62208	ERR912043	1
Barnesiella_intestinihominis_62208	700037868	1
Barnesiella_intestinihominis_62208	700034794	1
Barnesiella_intestinihominis_62208	700109564	1
Barnesiella_intestinihominis_62208	700097688	1
Barnesiella_intestinihominis_62208	700171573	1
Barnesiella_intestinihominis_62208	ERR912087	1
Barnesiella_intestinihominis_62208	700097631	1
Barnesiella_intestinihominis_62208	ERR912187	1
Barnesiella_intestinihominis_62208	ERR911991	1
Barnesiella_intestinihominis_62208	ERR912066	1
Barnesiella_intestinihominis_62208	ERR912133	1
Barnesiella_intestinihominis_62208	700105991	1
Barnesiella_intestinihominis_62208	ERR911957	1
Barnesiella_intestinihominis_62208	ERR912118	1
Barnesiella_intestinihominis_62208	ERR911963	1
Barnesiella_intestinihominis_62208	ERR912171	1
Barnesiella_intestinihominis_62208	700024711	1
Barnesiella_intestinihominis_62208	700113810	1
Barnesiella_intestinihominis_62208	ERR912110	1
Barnesiella_intestinihominis_62208	ERR912150	1
Barnesiella_intestinihominis_62208	700024024	1
Barnesiella_intestinihominis_62208	ERR912135	1
Barnesiella_intestinihominis_62208	ERR912032	1
Barnesiella_intestinihominis_62208	ERR912194	1
Barnesiella_intestinihominis_62208	ERR912062	1
Barnesiella_intestinihominis_62208	ERR912021	1
Barnesiella_intestinihominis_62208	ERR912090	1
Barnesiella_intestinihominis_62208	700033502	1
Barnesiella_intestinihominis_62208	ERR911970	1
Barnesiella_intestinihominis_62208	700024615	1
Barnesiella_intestinihominis_62208	ERR912013	1
Barnesiella_intestinihominis_62208	700116611	1
Barnesiella_intestinihominis_62208	700165167	1
Barnesiella_intestinihominis_62208	700014486	1
Barnesiella_intestinihominis_62208	700103558	1
Barnesiella_intestinihominis_62208	700106412	1
Barnesiella_intestinihominis_62208	ERR912080	1
Barnesiella_intestinihominis_62208	SRR2822459	1
Barnesiella_intestinihominis_62208	ERR912003	1
Barnesiella_intestinihominis_62208	ERR912175	1
Barnesiella_intestinihominis_62208	700038386	1
Barnesiella_intestinihominis_62208	ERR912151	1
Barnesiella_intestinihominis_62208	700161342	1
Barnesiella_intestinihominis_62208	700095486	1
Barnesiella_intestinihominis_62208	ERR911993	1
Barnesiella_intestinihominis_62208	ERR911995	1
Barnesiella_intestinihominis_62208	700106229	1
Barnesiella_intestinihominis_62208	ERR912149	1
Barnesiella_intestinihominis_62208	700100600	1
Barnesiella_intestinihominis_62208	700024449	1
Barnesiella_intestinihominis_62208	700024318	1
Barnesiella_intestinihominis_62208	ERR912154	1
Barnesiella_intestinihominis_62208	700014954	1
Barnesiella_intestinihominis_62208	ERR911961	1
Barnesiella_intestinihominis_62208	700033665	1
Barnesiella_intestinihominis_62208	700037916	1
Barnesiella_intestinihominis_62208	700034254	1
Barnesiella_intestinihominis_62208	700173483	1
Barnesiella_intestinihominis_62208	700105312	1
Barnesiella_intestinihominis_62208	ERR912025	1
Barnesiella_intestinihominis_62208	ERR912124	1
Barnesiella_intestinihominis_62208	700095647	1
Barnesiella_intestinihominis_62208	ERR911971	1
Barnesiella_intestinihominis_62208	700161533	1
Barnesiella_intestinihominis_62208	700016542	1
Barnesiella_intestinihominis_62208	700034926	1
Barnesiella_intestinihominis_62208	700033989	1
Barnesiella_intestinihominis_62208	ERR912085	1
Barnesiella_intestinihominis_62208	ERR912144	1
Barnesiella_intestinihominis_62208	700035533	1
Barnesiella_intestinihominis_62208	700173320	1
Barnesiella_intestinihominis_62208	700113177	1
Barnesiella_intestinihominis_62208	700164792	1
Barnesiella_intestinihominis_62208	ERR912184	1
Barnesiella_intestinihominis_62208	ERR912097	1
Barnesiella_intestinihominis_62208	ERR912152	1
Barnesiella_intestinihominis_62208	700165148	1
Barnesiella_intestinihominis_62208	700175331	1
Barnesiella_intestinihominis_62208	700111156	1
Barnesiella_intestinihominis_62208	700114082	1
Barnesiella_intestinihominis_62208	700095213	1
Barnesiella_intestinihominis_62208	ERR912201	1
Barnesiella_intestinihominis_62208	ERR911981	1
Barnesiella_intestinihominis_62208	ERR912115	1
Barnesiella_intestinihominis_62208	pluto3-11-30-0_	1
Barnesiella_intestinihominis_62208	700033435	1
Barnesiella_intestinihominis_62208	ERR912145	1
Barnesiella_intestinihominis_62208	ERR912183	1
Barnesiella_intestinihominis_62208	700172813	1
Barnesiella_intestinihominis_62208	ERR912012	1
Barnesiella_intestinihominis_62208	700123827	1
Barnesiella_intestinihominis_62208	700021123	1
Barnesiella_intestinihominis_62208	700038806	1
Barnesiella_intestinihominis_62208	ERR912091	1
Barnesiella_intestinihominis_62208	ERR912161	1
Barnesiella_intestinihominis_62208	700024673	1
Barnesiella_intestinihominis_62208	700037405	1
Barnesiella_intestinihominis_62208	ERR912048	1
Barnesiella_intestinihominis_62208	ERR912095	1
Barnesiella_intestinihominis_62208	700106170	1
Barnesiella_intestinihominis_62208	700024349	1
Barnesiella_intestinihominis_62208	ERR911967	1
Barnesiella_intestinihominis_62208	ERR912131	1
Barnesiella_intestinihominis_62208	ERR912112	1
Barnesiella_intestinihominis_62208	ERR912164	1
Barnesiella_intestinihominis_62208	ERR912190	1
Barnesiella_intestinihominis_62208	700171114	1
Barnesiella_intestinihominis_62208	ERR912100	1
Barnesiella_intestinihominis_62208	ERR912148	1
Barnesiella_intestinihominis_62208	ERR912107	1
Barnesiella_intestinihominis_62208	ERR912007	1
Barnesiella_intestinihominis_62208	ERR912034	1
Barnesiella_intestinihominis_62208	ERR912191	1
Barnesiella_intestinihominis_62208	ERR912069	1
Barnesiella_intestinihominis_62208	ERR912005	1
Barnesiella_intestinihominis_62208	700014724	1
Barnesiella_intestinihominis_62208	700037852	1
Barnesiella_intestinihominis_62208	ERR911997	1
Barnesiella_intestinihominis_62208	ERR912168	1
Alistipes_onderdonkii_55464	700033201	1
Alistipes_onderdonkii_55464	700102586	1
Alistipes_onderdonkii_55464	ERR912096	1
Alistipes_onderdonkii_55464	700099886	1
Alistipes_onderdonkii_55464	700024615	1
Alistipes_onderdonkii_55464	700101581	1
Alistipes_onderdonkii_55464	ERR911968	1
Alistipes_onderdonkii_55464	ERR912092	1
Alistipes_onderdonkii_55464	ERR912155	1
Alistipes_onderdonkii_55464	ERR912172	1
Alistipes_onderdonkii_55464	700035237	1
Alistipes_onderdonkii_55464	ERR912134	1
Alistipes_onderdonkii_55464	700165224	1
Alistipes_onderdonkii_55464	ERR912138	1
Alistipes_onderdonkii_55464	ERR912190	2
Alistipes_onderdonkii_55464	ERR912120	2
Alistipes_onderdonkii_55464	ERR912183	2
Alistipes_onderdonkii_55464	700095353	2
Alistipes_onderdonkii_55464	700038072	2
Alistipes_onderdonkii_55464	700165778	2
Alistipes_onderdonkii_55464	700015702	2
Alistipes_onderdonkii_55464	700095213	2
Alistipes_onderdonkii_55464	700097688	2
Alistipes_onderdonkii_55464	700105613	2
Alistipes_onderdonkii_55464	700116505	2
Alistipes_onderdonkii_55464	700172813	2
Alistipes_onderdonkii_55464	700161742	2
Alistipes_onderdonkii_55464	700172221	2
Alistipes_onderdonkii_55464	700095486	2
Alistipes_onderdonkii_55464	SRR2822459	2
Alistipes_onderdonkii_55464	700038414	2
Alistipes_onderdonkii_55464	700024673	2
Alistipes_onderdonkii_55464	700106056	2
Alistipes_onderdonkii_55464	700101840	2
Alistipes_onderdonkii_55464	700106876	2
Alistipes_onderdonkii_55464	700107398	2
Alistipes_onderdonkii_55464	ERR911980	2
Alistipes_onderdonkii_55464	ERR912043	2
Alistipes_onderdonkii_55464	ERR912089	2
Alistipes_onderdonkii_55464	ERR911963	2
Alistipes_onderdonkii_55464	700165148	2
Alistipes_onderdonkii_55464	ERR912153	2
Alistipes_onderdonkii_55464	700119562	2
Alistipes_onderdonkii_55464	700037042	2
Alistipes_onderdonkii_55464	ERR912048	2
Alistipes_onderdonkii_55464	ERR912143	2
Alistipes_onderdonkii_55464	ERR912024	2
Alistipes_onderdonkii_55464	700034254	2
Alistipes_onderdonkii_55464	700033153	2
Alistipes_onderdonkii_55464	700037501	2
Alistipes_onderdonkii_55464	700033726	2
Alistipes_onderdonkii_55464	700165167	2
Alistipes_onderdonkii_55464	ERR912070	2
Alistipes_onderdonkii_55464	ERR912085	2
Alistipes_onderdonkii_55464	700117766	2
Alistipes_onderdonkii_55464	SRR413600	2
Alistipes_onderdonkii_55464	ERR912007	2
Alistipes_onderdonkii_55464	700037123	2
Alistipes_onderdonkii_55464	ERR912041	2
Alistipes_onderdonkii_55464	ERR911971	2
Alistipes_onderdonkii_55464	ERR911985	2
Alistipes_onderdonkii_55464	700023872	2
Alistipes_onderdonkii_55464	ERR911972	2
Alistipes_onderdonkii_55464	SRR413610	2
Alistipes_onderdonkii_55464	ERR912161	2
Alistipes_onderdonkii_55464	700098867	2
Alistipes_onderdonkii_55464	ERR912159	2
Alistipes_onderdonkii_55464	700023267	2
Alistipes_onderdonkii_55464	700024545	2
Alistipes_onderdonkii_55464	700024711	2
Alistipes_onderdonkii_55464	700111296	2
Alistipes_onderdonkii_55464	pluto3-11-7-0_	2
Alistipes_onderdonkii_55464	mickey4-11-0-0_	2
Alistipes_onderdonkii_55464	700164735	2
Alistipes_onderdonkii_55464	ERR912037	2
Alistipes_onderdonkii_55464	ERR911956	2
Alistipes_onderdonkii_55464	ERR911988	2
Alistipes_onderdonkii_55464	ERR911992	2
Alistipes_onderdonkii_55464	700103479	2
Alistipes_onderdonkii_55464	700111156	2
Alistipes_onderdonkii_55464	700119739	2
Alistipes_onderdonkii_55464	700113975	2
Alistipes_onderdonkii_55464	ERR912126	2
Alistipes_onderdonkii_55464	700116730	2
Alistipes_onderdonkii_55464	ERR912076	2
Alistipes_onderdonkii_55464	700163772	2
Alistipes_onderdonkii_55464	700021902	2
Alistipes_onderdonkii_55464	700099059	2
Alistipes_onderdonkii_55464	700033797	2
Alistipes_onderdonkii_55464	700117938	2
Alistipes_onderdonkii_55464	ERR912188	2
Alistipes_onderdonkii_55464	ERR912033	2
Alistipes_onderdonkii_55464	ERR912128	2
Alistipes_onderdonkii_55464	ERR912061	2
Alistipes_onderdonkii_55464	ERR912036	2
Alistipes_onderdonkii_55464	700037632	2
Alistipes_onderdonkii_55464	700171115	2
Alistipes_onderdonkii_55464	700024086	2
Alistipes_onderdonkii_55464	ERR912078	2
Alistipes_onderdonkii_55464	700023845	2
Alistipes_onderdonkii_55464	700038263	2
Alistipes_onderdonkii_55464	700023634	2
Alistipes_onderdonkii_55464	700120753	2
Alistipes_onderdonkii_55464	ERR912016	2
Alistipes_onderdonkii_55464	700013715	2
Alistipes_onderdonkii_55464	SRR413613	2
Alistipes_onderdonkii_55464	ERR912111	2
Alistipes_onderdonkii_55464	700037284	2
Alistipes_onderdonkii_55464	ERR912181	2
Alistipes_onderdonkii_55464	700108840	2
Alistipes_onderdonkii_55464	ERR912066	2
Alistipes_onderdonkii_55464	ERR912179	2
Alistipes_onderdonkii_55464	ERR912039	2
Alistipes_onderdonkii_55464	700106465	2
Alistipes_onderdonkii_55464	700035747	2
Alistipes_onderdonkii_55464	700163181	2
Alistipes_onderdonkii_55464	700037090	2
Alistipes_onderdonkii_55464	700013597	2
Alistipes_onderdonkii_55464	ERR912064	2
Alistipes_onderdonkii_55464	700035861	2
Alistipes_onderdonkii_55464	700171066	2
Alistipes_onderdonkii_55464	700106229	2
Alistipes_onderdonkii_55464	ERR912180	2
Alistipes_onderdonkii_55464	700113177	2
Alistipes_onderdonkii_55464	700103477	2
Alistipes_onderdonkii_55464	700024509	2
Alistipes_onderdonkii_55464	ERR912191	2
Parabacteroides_distasonis_56985	700113975	1
Parabacteroides_distasonis_56985	ERR912040	2
Parabacteroides_distasonis_56985	ERR911969	2
Parabacteroides_distasonis_56985	ERR912185	2
Parabacteroides_distasonis_56985	700014562	2
Parabacteroides_distasonis_56985	700100432	2
Parabacteroides_distasonis_56985	SRR341633	2
Parabacteroides_distasonis_56985	ERR912032	2
Parabacteroides_distasonis_56985	ERR912114	2
Parabacteroides_distasonis_56985	700033665	2
Parabacteroides_distasonis_56985	SRR413603	2
Parabacteroides_distasonis_56985	700033726	2
Parabacteroides_distasonis_56985	SRR413602	2
Parabacteroides_distasonis_56985	SRR413608	2
Parabacteroides_distasonis_56985	ERR912043	2
Parabacteroides_distasonis_56985	ERR912085	2
Parabacteroides_distasonis_56985	ERR912134	2
Parabacteroides_distasonis_56985	1089279-24-28-0_	2
Parabacteroides_distasonis_56985	700116401	2
Parabacteroides_distasonis_56985	700024449	2
Parabacteroides_distasonis_56985	700038594	2
Parabacteroides_distasonis_56985	700107398	2
Parabacteroides_distasonis_56985	ERR912149	2
Parabacteroides_distasonis_56985	ERR911962	2
Parabacteroides_distasonis_56985	700096865	2
Parabacteroides_distasonis_56985	700173546	2
Parabacteroides_distasonis_56985	700117682	2
Parabacteroides_distasonis_56985	700121919	2
Parabacteroides_distasonis_56985	ERR911986	2
Parabacteroides_distasonis_56985	ERR912052	2
Parabacteroides_distasonis_56985	700013715	2
Parabacteroides_distasonis_56985	ERR912161	2
Parabacteroides_distasonis_56985	pluto3-11-0-0_	2
Parabacteroides_distasonis_56985	700035747	2
Parabacteroides_distasonis_56985	700164891	2
Parabacteroides_distasonis_56985	700166643	2
Parabacteroides_distasonis_56985	ERR911968	2
Parabacteroides_distasonis_56985	700109564	2
Parabacteroides_distasonis_56985	SRR2822459	2
Parabacteroides_distasonis_56985	ERR912051	2
Parabacteroides_distasonis_56985	ERR912199	2
Parabacteroides_distasonis_56985	ERR912142	2
Parabacteroides_distasonis_56985	ERR912176	2
Parabacteroides_distasonis_56985	700105580	2
Parabacteroides_distasonis_56985	ERR911970	2
Parabacteroides_distasonis_56985	SRR341640	2
Parabacteroides_distasonis_56985	SRR413587	2
Parabacteroides_distasonis_56985	700116468	2
Parabacteroides_distasonis_56985	700111505	2
Parabacteroides_distasonis_56985	700024545	2
Parabacteroides_distasonis_56985	700023113	2
Parabacteroides_distasonis_56985	700037868	2
Parabacteroides_distasonis_56985	700106465	2
Parabacteroides_distasonis_56985	700172813	2
Parabacteroides_distasonis_56985	700098867	2
Parabacteroides_distasonis_56985	700106836	2
Parabacteroides_distasonis_56985	700107930	2
Parabacteroides_distasonis_56985	700100227	2
Parabacteroides_distasonis_56985	700021824	2
Parabacteroides_distasonis_56985	700037357	2
Parabacteroides_distasonis_56985	700038072	2
Parabacteroides_distasonis_56985	ERR912106	2
Parabacteroides_distasonis_56985	700096047	2
Parabacteroides_distasonis_56985	700095213	2
Parabacteroides_distasonis_56985	SRR341697	2
Parabacteroides_distasonis_56985	700037042	2
Parabacteroides_distasonis_56985	700021876	2
Parabacteroides_distasonis_56985	ERR912059	2
Parabacteroides_distasonis_56985	700024086	2
Parabacteroides_distasonis_56985	ERR911959	2
Parabacteroides_distasonis_56985	700016716	2
Parabacteroides_distasonis_56985	700024930	2
Parabacteroides_distasonis_56985	donald4-11-7-0_	2
Parabacteroides_distasonis_56985	ERR911993	2
Parabacteroides_distasonis_56985	700021902	2
Parabacteroides_distasonis_56985	700037123	2
Parabacteroides_distasonis_56985	700015181	2
Parabacteroides_distasonis_56985	700119562	2
Parabacteroides_distasonis_56985	700024024	2
Parabacteroides_distasonis_56985	700014837	2
Parabacteroides_distasonis_56985	700038386	2
Parabacteroides_distasonis_56985	700033153	2
Parabacteroides_distasonis_56985	SRR413620	2
Parabacteroides_distasonis_56985	700164792	2
Parabacteroides_distasonis_56985	700015702	2
Parabacteroides_distasonis_56985	700038806	2
Parabacteroides_distasonis_56985	ERR912110	2
Parabacteroides_distasonis_56985	700037649	2
Parabacteroides_distasonis_56985	ERR911965	2
Parabacteroides_distasonis_56985	700013603	2
Parabacteroides_distasonis_56985	ERR912037	2
Parabacteroides_distasonis_56985	ERR912061	2
Parabacteroides_distasonis_56985	ERR912065	2
Parabacteroides_distasonis_56985	700116076	2
Parabacteroides_distasonis_56985	700100600	2
Parabacteroides_distasonis_56985	700107059	2
Parabacteroides_distasonis_56985	700034794	2
Parabacteroides_distasonis_56985	700037738	2
Parabacteroides_distasonis_56985	700097291	2
Parabacteroides_distasonis_56985	700117069	2
Parabacteroides_distasonis_56985	700014724	2
Parabacteroides_distasonis_56985	700106504	2
Parabacteroides_distasonis_56985	700171679	2
Parabacteroides_distasonis_56985	700023919	2
Parabacteroides_distasonis_56985	700023845	2
Parabacteroides_distasonis_56985	700037916	2
Parabacteroides_distasonis_56985	700171115	2
Parabacteroides_distasonis_56985	700024752	2
Parabacteroides_distasonis_56985	ERR912173	2
Parabacteroides_distasonis_56985	700107189	2
Parabacteroides_distasonis_56985	700102356	2
Parabacteroides_distasonis_56985	700105940	2
Parabacteroides_distasonis_56985	700024615	2
Parabacteroides_distasonis_56985	ERR912136	2
Parabacteroides_distasonis_56985	SRR413578	2
Parabacteroides_distasonis_56985	700114082	2
Parabacteroides_distasonis_56985	700117031	2
Parabacteroides_distasonis_56985	ERR911954	2
Parabacteroides_distasonis_56985	700016000	2
Parabacteroides_distasonis_56985	700172132	2
Parabacteroides_distasonis_56985	SRR341698	2
Bacteroides_thetaiotaomicron_56941	700117000	1
Bacteroides_thetaiotaomicron_56941	700035785	2
Bacteroides_thetaiotaomicron_56941	700037868	2
Bacteroides_thetaiotaomicron_56941	700016610	2
Bacteroides_thetaiotaomicron_56941	700033922	2
Bacteroides_thetaiotaomicron_56941	700116468	2
Bacteroides_thetaiotaomicron_56941	ERR912182	2
Bacteroides_thetaiotaomicron_56941	700173546	2
Bacteroides_thetaiotaomicron_56941	700024449	2
Bacteroides_thetaiotaomicron_56941	700038594	2
Bacteroides_thetaiotaomicron_56941	ERR912034	2
Bacteroides_thetaiotaomicron_56941	700097906	2
Bacteroides_thetaiotaomicron_56941	700171648	2
Bacteroides_thetaiotaomicron_56941	700014486	2
Bacteroides_thetaiotaomicron_56941	700096865	2
Bacteroides_thetaiotaomicron_56941	700161342	2
Bacteroides_thetaiotaomicron_56941	700106876	2
Bacteroides_thetaiotaomicron_56941	700172279	2
Bacteroides_thetaiotaomicron_56941	700015922	2
Bacteroides_thetaiotaomicron_56941	700033502	2
Bacteroides_thetaiotaomicron_56941	700107566	2
Bacteroides_thetaiotaomicron_56941	ERR912178	2
Bacteroides_thetaiotaomicron_56941	700016142	2
Bacteroides_thetaiotaomicron_56941	ERR912183	2
Bacteroides_thetaiotaomicron_56941	700024673	2
Bacteroides_thetaiotaomicron_56941	SRR413620	2
Bacteroides_thetaiotaomicron_56941	700113762	2
Bacteroides_thetaiotaomicron_56941	700117031	2
Bacteroides_thetaiotaomicron_56941	700106056	2
Bacteroides_thetaiotaomicron_56941	700171115	2
Bacteroides_thetaiotaomicron_56941	700163772	2
Bacteroides_thetaiotaomicron_56941	SRR341624	2
Bacteroides_thetaiotaomicron_56941	700095213	2
Bacteroides_thetaiotaomicron_56941	700097291	2
Bacteroides_thetaiotaomicron_56941	700024615	2
Bacteroides_thetaiotaomicron_56941	700106325	2
Bacteroides_thetaiotaomicron_56941	700098669	2
Bacteroides_thetaiotaomicron_56941	700161743	2
Bacteroides_thetaiotaomicron_56941	700122408	2
Bacteroides_thetaiotaomicron_56941	700024086	2
Bacteroides_thetaiotaomicron_56941	ERR911967	2
Bacteroides_thetaiotaomicron_56941	700015250	2
Bacteroides_thetaiotaomicron_56941	ERR912089	2
Bacteroides_thetaiotaomicron_56941	700032133	2
Bacteroides_thetaiotaomicron_56941	700096700	2
Bacteroides_thetaiotaomicron_56941	700110155	2
Bacteroides_thetaiotaomicron_56941	ERR912024	2
Bacteroides_thetaiotaomicron_56941	ERR912041	2
Bacteroides_thetaiotaomicron_56941	ERR912088	2
Bacteroides_thetaiotaomicron_56941	700024752	2
Bacteroides_thetaiotaomicron_56941	700037042	2
Bacteroides_thetaiotaomicron_56941	700095647	2
Bacteroides_thetaiotaomicron_56941	700113867	2
Bacteroides_thetaiotaomicron_56941	ERR912150	2
Bacteroides_thetaiotaomicron_56941	700033435	2
Bacteroides_thetaiotaomicron_56941	700033436	2
Bacteroides_thetaiotaomicron_56941	ERR912073	2
Bacteroides_thetaiotaomicron_56941	700114082	2
Bacteroides_thetaiotaomicron_56941	ERR912025	2
Bacteroides_thetaiotaomicron_56941	ERR912039	2
[truncated: 2,088 more rows]
